# Supplementary material for: Vesicular glutamate transporters are H+-anion exchangers that operate at variable stoichiometry
Source: Nat Commun. 2023 May 11;14:2723. doi: 10.1038/s41467-023-38340-9 (PMC10175566; doi:10.1038/s41467-023-38340-9)
Supplement: Supplementary file 4 — Source Data [file 41467_2023_38340_MOESM4_ESM.zip]

Archive with 12 entries (12 files):
- Fahlke_source data/369018_3_data_set_7510597_rsgjq6 (1).xlsx
- Fahlke_source data/369018_3_data_set_7510598_rsfjq6 (1).xlsx
- Fahlke_source data/369018_3_data_set_7510599_rsyjq6.xlsx
- Fahlke_source data/369018_3_data_set_7510600_rspjq6.xlsx
- Fahlke_source data/369018_3_data_set_7510601_rssjq6.xlsx
- Fahlke_source data/369018_3_data_set_7510602_rsjjq6.xlsx
- Fahlke_source data/369018_3_data_set_7510603_rsdjq6.xlsx
- Fahlke_source data/369018_3_data_set_7510604_rsbjq6.xlsx
- Fahlke_source data/369018_3_data_set_7510605_rsfjq6.xlsx
- Fahlke_source data/369018_3_data_set_7510606_rsbjq6.xlsx
- Fahlke_source data/369018_3_data_set_7510607_rsvjq6 (1).xlsx
- Fahlke_source data/369018_3_data_set_7510608_rshjq6 (1).xlsx
