# Supplementary material for: Vesicular glutamate transporters are H+-anion exchangers that operate at variable stoichiometry
Source: Nat Commun. 2023 May 11;14:2723. doi: 10.1038/s41467-023-38340-9 (PMC10175566; doi:10.1038/s41467-023-38340-9)
Supplement: Supplementary file 4 — Source Data [file 41467_2023_38340_MOESM4_ESM.zip › Fahlke_source data/369018_3_data_set_7510597_rsgjq6 (1).xlsx]

## Sheet: Fig2B
pH	glut
5		2.65798	1.91344	1.52719	1.48489	1.64568	1.94082		1.33539	1.76546
5.25	1.44785	1.51399	1.34787	1.42461	1.38891	1.40387	1.56666		1.17449	1.2166
5.5	1	1	1	1	1	1	1	1	1	1
5.75	0.674839	0.655195	0.714592	0.679074	0.653	0.693939	0.620926	0.754273	0.734139	0.67446
6	0.452304	0.444832	0.560361	0.46556	0.397882	0.431787	0.409874	0.662576	0.508328	0.475402
6.5	0.236939	0.185371	0.363236	0.197854	0.139081	0.184419	0.196983	0.49988	0.258366	0.236406
7	0.126673	0.0809158	0.266877	0.0730375	0.0498812		0.0866051	0.361106	0.124039	0.111881
7.4	0.127224	0.0648525	0.212841	0.0487186	0.0384764		0.0814706	0.39248	0.106678	0.0791966
	Cl
5	1.39179	1.48965	1.48965	1.53304	1.66113	1.62866	1.52369	1.56617	1.73883	1.37495	1.33103	1.07193	1.32135	2.58665	1.54799	1.40805	1.2604	1.36203	1.52068	1.53633	1.86916	1.50489	1.26135	1.65317	1.66778	1.32732	2.09249
5.25	1.18358	1.17176	1.16505	1.48521	1.55482	1.05212	1.31403	1.28755	1.39124	1.23292	1.06602	0.875978	0.952563	2.2165	1.24427	1.00845	0.927905	1.26641	0.852646
5.5	1	1	1	1	1	1	1	1	1	1	1	1	1	1	1	1	1	1	1	1	1	1	1	1	1	1	1
5.75	0.565066	0.701773	0.78415	1.01364	0.865282	0.292345	0.58906	0.718872	0.962789	0.570879	0.661786	0.515382	0.505946	1.24185	0.880186	0.609265	0.530124	0.753065	0.545925
6	0.552262	0.354238	0.354238	0.4501	0.429236	0.429316	0.489563	0.405012	0.328465	0.440533	0.204978	0.513774	0.432743	0.158044	0.277864	0.370459	0.464709	0.38845	0.436283	0.449531	0.502991	0.461851	0.486377	0.388163	0.31471	0.418237	0.185185
6.5	0.263883	0.281394	0.281394	0.10256	0.115781	0.146906	0.156636	0.142522	0.12137	0.168019	0.0795954	0.321685	0.137553	0.065701	0.094582	0.11363	0.158432	0.193408	0.111922	0.143801	0.270467	0.141309	0.196393	0.144817	0.111408	0.139103	0.14752
7	0.0914405	0.232981	0.232981	0.0815576	0.0591362	0.0460912	0.0420539	0.0541895	0.0441662	0.0312113	0.0483163	0.131097	0.0625	0.135023	0.167183	0.123346	0.0417192	0.0879869	0.0509428
7.4	0.051357	0.212573	0.212573	0.0677602	0.0475083	0.0894137	0.0423587	0.0363352	0.0460789	0.0621477	0.0746706	0.0374102	0.0198203	0.0227625	0.0136223	0.0111518	0.0218049	0.149959	0.0541363	0.0514672	0.0736449	0.0526712	0.0986377	0.081997	0.0336891	0.037563	0.0648671

## Sheet: Fig2J
Voltage	gluconate
-160	-0.0218633	-0.0273792	-0.0238365	-0.0313128	-0.0329557	-0.0429069	-0.0325077	-0.03265	-0.0322803		-0.0277495	-0.0295291
-140	-0.0132099	-0.0152792	-0.0146213	-0.020482	-0.0159853	-0.0250749	-0.0186427	-0.0236488	-0.0216497		-0.0158183	-0.0179268
-120	-0.00695459	-0.0054462	-0.00835463	-0.0139608	-0.0109882	-0.0131	-0.0101012	-0.0137953	-0.013975	-0.00736546	-0.0089169	-0.00937315
-100	-0.00208889	0.000810365	-0.00341651	-0.00810881	-0.00469609	-0.00530911	-0.00396551	-0.00722325	-0.00809302	-0.00243502	-0.00393668	-0.00379486
-80	0.00122856	0.00497582	-1.8915e-06	-0.00433469	0.000125529	0.000347442	0.000285725	-0.0030309	-0.00409925	-0.00016673	-0.000288278	0.000152163
-60	0.00365957	0.010667	0.00254306	-0.00184678	0.00364381	0.00414565	0.00344544	0.00047843	-0.000885344	0.00217932	0.00208953	0.00284775
-40	0.00572546	0.011443	0.00458971	0.00157564	0.00607891	0.00682353	0.0056707	0.00449011	0.00167949	0.00380875	0.00382717	0.00479795
-20	0.00741274	0.0120378	0.0060623	0.00340847	0.00790514	0.00863771	0.00720834	0.00831314	0.00381913	0.00508413	0.00494066	0.00608581
0	0.00869968	0.0129837	0.0072181	0.00512296	0.00922022	0.00938735	0.00868501	0.0123168	0.00576619	0.0060761	0.00561513	0.00700421
20	0.0100759	0.013927	0.00811341	0.00675883	0.0101335	0.00968312	0.0091607	0.0162591	0.00760299	0.00701144	0.00591209	0.00723461
40	0.0105813	0.0143259	0.00852655	0.00802484	0.0105027	0.00917255	0.00965445	0.0214349	0.0093492	0.00731598	0.00603879	0.00730837
80	0.0113171	0.0172994	0.00913902	0.0087259	0.0109742	0.00798022	0.00921599	0.027003	0.0111569	0.00771871	0.00572308	0.00719068
				0.00971919	0.0107369	0.00733622	0.0100189	0.0315217	0.0133367	0.00848948	0.00543921	0.0060058
	glutamate
-160					-0.0420065	-0.0248679	-0.0508035	-0.0554095	-0.0511962	-0.0406267	-0.0391697	-0.0430022	-0.0377715	-0.0383851	-0.0581118	-0.0395066	-0.0249939	-0.0318821	-0.0521249	-0.0397422	-0.037673	-0.0479774	-0.0361176	-0.0445527	-0.0389235	-0.0270416
-140	-0.0519621	-0.0279414	-0.0336977	-0.0177236	-0.0300185	-0.0182343	-0.0372808	-0.0398153	-0.0361467	-0.0283802	-0.0274365	-0.0304292	-0.0265481	-0.0269957	-0.040837	-0.0272097	-0.0165138	-0.0235399	-0.0353455	-0.0272538	-0.0261324	-0.0341487	-0.0258695	-0.0316057	-0.0271874	-0.0193535
-120	-0.0350321	-0.0194386	-0.0227914	-0.0130094	-0.0210272	-0.0134042	-0.0275722	-0.0287188	-0.0258585	-0.0202042	-0.0189296	-0.0214732	-0.0183836	-0.0194281	-0.0287629	-0.0182203	-0.0107098	-0.0172779	-0.0235566	-0.0188414	-0.0178894	-0.0236852	-0.0183373	-0.022433	-0.019363	-0.0143453
-100	-0.0203594	-0.0135014	-0.0152358	-0.00962234	-0.0149702	-0.010079	-0.0208908	-0.0209638	-0.0184286	-0.0138145	-0.0131054	-0.0152329	-0.013084	-0.0137221	-0.0201464	-0.0123826	-0.00633118	-0.0126612	-0.0154421	-0.0127316	-0.0123169	-0.0167271	-0.0127208	-0.0160125	-0.0135333	-0.010332
-80	-0.0124771	-0.00934625	-0.0100408	-0.00719074	-0.0107484	-0.00760729	-0.0157157	-0.0150798	-0.0129972	-0.00947733	-0.00888978	-0.0106429	-0.00945445	-0.00999774	-0.0141245	-0.00818103	-0.0044762	-0.00940447	-0.00978132	-0.00859261	-0.00835162	-0.0114242	-0.00920017	-0.0115858	-0.00966139	-0.00739684
-60	-0.00760757	-0.00633698	-0.0066752	-0.00516071	-0.00723705	-0.00565664	-0.0117132	-0.0107031	-0.00890133	-0.00642382	-0.00592338	-0.00729376	-0.0064922	-0.00708741	-0.0098423	-0.00522062	-0.00245879	-0.00709092	-0.0058972	-0.00558695	-0.00570358	-0.00754027	-0.00652363	-0.0081842	-0.00670578	-0.00525983
-40	-0.00477854	-0.00416799	-0.00405629	-0.00357153	-0.00483229	-0.00427184	-0.00848065	-0.00737388	-0.00580131	-0.00409709	-0.00377068	-0.00473018	-0.00447879	-0.00489798	-0.00670121	-0.00310038	-0.0011462	-0.00512173	-0.00293362	-0.00334195	-0.00373088	-0.0046795	-0.00419344	-0.00560013	-0.0043994	-0.00351657
-20	-0.00253276	-0.00233814	-0.00217273	-0.0022547	-0.0027803	-0.00285209	-0.00558354	-0.00463685	-0.00318121	-0.0023565	-0.00213527	-0.00279881	-0.00279629	-0.00319754	-0.00428692	-0.00153955	-0.000214628	-0.00346949	-0.000925419	-0.00137428	-0.00209025	-0.00216472	-0.00256752	-0.00374291	-0.00262035	-0.00187231
0	-0.000696936	-0.00102063	-0.000703923	-0.0010337	-0.00131504	-0.00186187	-0.00304136	-0.00251926	-0.00100711	-0.00105103	-0.000788158	-0.00113944	-0.00143438	-0.00176719	-0.00252976	-0.000345924	0.000769012	-0.00194689	0.000842077	2.85076e-05	-0.000870948	-8.40251e-05	-0.000967112	-0.00233157	-0.00116035	-0.000442692
20	0.000698533	0.000164133	0.000351847	5.89335e-05	0.00014037	-0.000828253	-0.000847227	-0.000704504	0.000694322	5.61951e-05	0.000124867	0.000288497	-0.000377855	-0.000729736	-0.00113909	0.00096844	0.00173859	-0.000383006	0.00227246	0.00126036	2.50932e-05	0.00194218	0.000779177	-0.00097469	0.000269379	0.0011761
40	0.00171683	0.00105625	0.00137768	0.000920234	0.00135093	0.000168321	0.000511151	0.000705557	0.0029313	0.000885241	0.000946272	0.00182934	0.00073916	7.93531e-05	6.30238e-06	0.00113886	0.00200801	-0.000587909	0.00350542	0.00221095	0.00220539	0.00278626	0.00131717	0.000109268	0.00102451	0.00187647
80	0.00218114	0.00194257	0.00308271	0.00196779	0.00236593	0.000848734	0.00254687	0.0020607	0.00481793	0.00157371	0.00158948	0.00212151	0.00170336	0.000993368	0.000841584	0.00287905	0.0017338	0.0025528	0.00415684	0.00353316	0.00409867	0.00529912	0.00305078	0.00106448	0.00229184	0.00357688
	aspartate
-160	-0.0531638	-0.0348376	-0.0220798	-0.012893	-0.00609423	-0.00104924	0.00269618	0.00571236	0.00814472	0.0104642	0.0118846	0.0132604
-140	-0.0521604	-0.0342874	-0.0225966	-0.0153295	-0.00950701	-0.00521218	-0.00233954	0.000153644	0.00190206	0.00334304	0.00492266	0.0057251
-120	-0.0395029	-0.0258266	-0.0162007	-0.00899002	-0.0037464	0.000406621	0.00386742	0.00657751	0.00899264	0.0110247	0.0127267	0.0149643
-100	-0.0403961	-0.0274047	-0.0178232	-0.0109584	-0.00612764	-0.00240863	0.000451289	0.00264012	0.00430644	0.00568534	0.00648497	0.00703921
-80	-0.01945	-0.0141417	-0.0100587	-0.00696292	-0.00442696	-0.00251759	-0.000890019	0.000392959	0.0014832	0.00257066	0.00367593	0.00501724
-60	-0.0325732	-0.021891	-0.0145834	-0.00886105	-0.00477682	-0.00175704	0.00061221	0.00238488	0.00374759	0.00469609	0.00557791	0.00610544
-40	-0.0346048	-0.0232657	-0.0154892	-0.00962583	-0.0054067	-0.00217688	0.000343155	0.00234929	0.00397762	0.00505993	0.00584989	0.00651385
-20	-0.0477721	-0.0302988	-0.0192938	-0.0118789	-0.00676732	-0.00297742	-0.000469129	0.00186983	0.00357684	0.00497972	0.00613021	0.00719929	0.0080093
0	-0.0515985	-0.033416	-0.0214249	-0.0131743	-0.00735921	-0.00299475	0.000303532	0.00295091	0.00507981	0.00673453	0.00836776
20	-0.0677206	-0.0431335	-0.0273715	-0.0175488	-0.00986506	-0.00430888	2.68039e-05	0.00345254	0.00615681	0.00865504	0.0106661	0.0135683	0.0144009
40	-0.0484261	-0.0321422	-0.0208593	-0.0133047	-0.00760025	-0.00354823	-0.000413066	0.00196089	0.00395859	0.00555919	0.0069006	0.00805691	0.00919159
80	-0.0707804	-0.0462293	-0.0283666	-0.0153604	-0.00592649	0.00129534	0.00663941	0.0107003	0.0136472	0.0159836	0.0172668	0.018143	0.0191264
	HCO3
80	0.0086527	0.0169825	0.00587148	0.0172861	0.0220326	0.0173565	0.0154611	0.00331611	0.026505	0.00633839	0.0140787
40	0.00412429	0.00762641	0.00521487	0.0118653	0.0175719	0.011195	0.0111031	0.00215463	0.0196194	0.00499516	0.00974361
20	0.00287272	0.0038344	0.00390585	0.00797484	0.00937951	0.0059522	0.00656573	0.00130869	0.0104461	0.00363064	0.00725608
0	0.000705876	5.1858e-05	0.00252064	0.00381108	0.00567599	0.00187579	0.00116812	0.000478249	0.004334	0.00207354	0.00524706
-20	-0.00226214	-0.00370572	0.000308388	-0.00039539	0.00253846	-0.00361033	-0.00493442	-0.000790172	-0.00434585	-0.000356442	0.0014244
-40	-0.00641328	-0.00775877	-0.0023777	-0.0061862	-0.00135199	-0.00975957	-0.0127251	-0.00279554	-0.0131181	-0.00385395	-0.0037194
-60	-0.0129951	-0.0142203	-0.00637913	-0.0142221	-0.00622388	-0.0170962	-0.0229467	-0.00555688	-0.0208313	-0.00917435	-0.00944358
-80	-0.0240159	-0.0234744	-0.0115107	-0.0265863	-0.0120648	-0.0267883	-0.0368285	-0.0102979	-0.0323463	-0.0178894	-0.0177727
-100	-0.042099	-0.0379531	-0.0205436	-0.038932	-0.0199087	-0.0405601	-0.0559102	-0.0171197	-0.0470638	-0.0309492	-0.0301514
-120	-0.0726388	-0.0602781	-0.0339562	-0.0636815	-0.0312679	-0.0597315	-0.0863954	-0.0281222	-0.0725007	-0.0520967	-0.0476796
-140	-0.118249	-0.0938871	-0.0530945	-0.10148	-0.0457564	-0.0882024	-0.129255	-0.0452805	-0.103872	-0.0848085	-0.0745022
-160	-0.190268	-0.147292	-0.0859601	-0.158791	-0.0697227	-0.130904	-0.191931	-0.070656	-0.148585	-0.135801	-0.115452
	MES
-160	-0.0865633	-0.0697736	-0.0402547	-0.0406755	-0.0684872	-0.0453677	-0.0848503	-0.0522949	-0.108468	-0.0389874
-140	-0.0597117	-0.0462772	-0.0257103	-0.0260919	-0.0448578	-0.0299274	-0.0566258	-0.0327585	-0.071092	-0.0265564
-120	-0.0406281	-0.0293925	-0.0165541	-0.0161229	-0.0269625	-0.0193465	-0.0362515	-0.0203129	-0.0458459	-0.0181339
-100	-0.0268443	-0.0171313	-0.00937556	-0.00925737	-0.0157264	-0.0120975	-0.0222889	-0.0115855	-0.0284701	-0.0122375
-80	-0.016617	-0.00835852	-0.00457514	-0.00435331	-0.00800188	-0.00694519	-0.0116758	-0.00520755	-0.016659	-0.00801294
-60	-0.00930625	-0.00200323	-0.00104554	-0.000480943	-0.00231018	-0.00324226	-0.00344097	-0.000442848	-0.0074595	-0.00479172
-40	-0.00383713	0.00273475	0.00172708	0.00238858	0.0018153	0.000183766	0.00357505	0.00341753	-0.000211552	-0.00201097
-20	0.00112797	0.00615879	0.00429481	0.00489632	0.00543427	0.00272513	0.00957261	0.00640191	0.00563735	0.000257458
0	0.0046795	0.00858194	0.0064226	0.00703141	0.00834299	0.00471296	0.0143245	0.00882737	0.0110863	0.00190529
20	0.00747195	0.0102059	0.00827438	0.00862727	0.0105793	0.00635083	0.0183308	0.010887	0.0159571	0.00355509
40	0.00979777	0.0113891	0.00916394	0.00938647	0.0119556	0.00756483	0.0225782	0.0125441	0.0206085	0.00516703
80	0.0113728	0.012276	0.0109847	0.0105394	0.01345	0.00856118	0.0269381	0.0137135	0.0247069	0.00650569
	MSA
-160	-0.077667	-0.0891669	-0.121342	-0.0807144	-0.0644005	-0.124748	-0.0903131	-0.0719611	-0.0837832	-0.0865626
-140	-0.0489447	-0.0548572	-0.0744033	-0.0556529	-0.039101	-0.0788116	-0.0543496	-0.0425202	-0.051072	-0.0512146
-120	-0.0302248	-0.0332395	-0.0441965		-0.0224644	-0.0483747	-0.0358505	-0.024494	-0.0304118	-0.0294602
-100	-0.0167192	-0.019772	-0.0254967	-0.0268548	-0.0121076	-0.0291098	-0.0232402	-0.0131989	-0.017369	-0.0159595
-80	-0.00928801	-0.0106614	-0.013242	-0.0173875	-0.00539994	-0.0164863	-0.0145775	-0.00600783	-0.0092975	-0.00781463
-60	-0.00421976	-0.00444688	-0.00528953	-0.0115841	-0.000810362	-0.0078904	-0.00858401	-0.00120953	-0.00384975	-0.00184652
-40	-0.000426434	0.000305004	0.000316779	-0.00507633	0.00212837	-0.0028614	-0.00379707	0.00213502	-0.00055014	0.00191714
-20	0.00262626	0.00401352	0.00421655	-0.000391694	0.00458661	0.00044317	-0.000116312	0.00453831	0.0015365	0.00460585
0	0.00499269	0.00707875	0.00708621	0.00382409	0.00626812		0.00276511	0.00621876	0.00289027	0.00643128
20	0.00682075	0.0097624	0.00911836	0.00737081	0.0074539		0.00587008	0.00727147	0.00369367	0.00793954
40	0.00788155	0.011869	0.0107673	0.0119106	0.00794811		0.00836557	0.00810044	0.004193	0.00870078
80	0.0098611	0.0141743	0.0118243	0.0144804	0.0087923		0.0109982	0.00834672	0.00455551	0.00914231
	ise
-160	-0.0778463	-0.129855	-0.0752758	-0.0799597	-0.0434164	-0.0456124	-0.0648775	-0.068826	-0.0733863	-0.150762	-0.0618082	-0.0782825	-0.0799052	-0.0961311
-140	-0.047243	-0.0646575	-0.047264	-0.0493445	-0.0268892	-0.0286287	-0.0400841	-0.0421513	-0.0449015	-0.0946364	-0.0372307	-0.0483466	-0.0470141	-0.0588166
-120	-0.0277983	-0.0373193	-0.0293947	-0.0301177	-0.0150738	-0.0164291	-0.0244707	-0.0247263	-0.0261334	-0.0569921	-0.0214823	-0.0280746	-0.0261612	-0.0356566
-100	-0.0151643	-0.0219902	-0.0167569	-0.01625	-0.00723643	-0.00771824	-0.014013	-0.0130367	-0.0140649	-0.0304516	-0.0109479	-0.0145537	-0.012165	-0.0200756
-80	-0.00629387	-0.00825263	-0.00771984	-0.00602304	-0.00149172	-0.00154201	-0.00633361	-0.00485074	-0.00556078	-0.0116492	-0.00313345	-0.00506386	-0.00207916	-0.00882665
-60	0.000966548	0.00116195	-0.0013148	0.001333	0.00302237	0.00281452	-0.000235024	0.000955947	0.000741883	0.00144961	0.00221054	0.00182554	0.00545924	-0.000535518
-40	0.00641368	0.00885463	0.00408053	0.00743175	0.00641955	0.00627449	0.00444876	0.00504984	0.00550397	0.0108805	0.00683579	0.00690924	0.0114859	0.00675455
-20	0.0115504	0.0145845	0.00852672	0.0121635	0.00959774	0.00863394	0.00850429	0.00807577	0.0092418	0.0181393	0.0102496	0.0106979	0.0164196	0.0132307
0	0.0153687	0.0203789	0.0121651	0.0164644	0.0121285	0.0102379	0.0118442	0.0100426	0.012257	0.0240096	0.0130318	0.013417	0.019921	0.0183056
20	0.018852	0.0279818	0.0150627	0.01933	0.0138256	0.011215	0.0147543	0.0112448	0.0145014	0.0279447	0.0152571	0.0152994	0.0228248	0.0227116
40	0.0216442	0.0402362	0.0174966	0.0220099	0.0156483	0.0116131	0.0172027	0.0117893	0.0161915	0.0302978	0.0167453	0.0162202	0.0243449	0.026474
80	0.023822	0.0520481	0.0194112	0.0237843	0.0171127	0.0118229	0.0206833	0.0117641	0.0173536	0.03292	0.0171844	0.0168929	0.0251774	0.0297663

## Sheet: Fig2K
Glutamate	gluconate	aspartate	MES	MSA	HCO3	Ise
-4.8034	-84.2312	-64.7306	-55.5503	-60.4689	10.6779	-74.6692
12.1724	-99.2419	-45.3092	-60.2541	-65.8293	-19.3306	-71.3444
-21.2306	-76.8987	-71.904	-72.3274	-57.7717	-5.5688	-74.5118
-5.947	-47.7803	-64.2065	-67.5867	-47.8381	-8.9251	-72.2654
1.1044	-77.9648	-108.399	-59.9458	-70.2488	-33.9931	-80.6135
-6.1491	-78.1633	-62.4162	-69.0158	-35.0772	-5.9842	-81.7035
-23.358	-78.7394	-64.1266	-71.983	-121.512	-4.0156	-82.1014
-1.856	-63.1692	-54.5479	-65.2935	-61.4474	-2.4791	-69.0306
-0.5396	-50.9684	-51.6153	-67.5545	-47.5012	-45.835	-68.0599
11.1291	-77.9852	-50.2331	-47.7084	-63.9003	-5.5074	-72.3665
4.6657	-73.2045	-58.3497			-27.3584	-78.9002
0.9026	-77.7895	-67.4998				-73.371
-4.3579						-82.1273
-2.7753						-80.5169
13.5458
-48.745
-15.9485
-7.3053
-19.0056
-25.9991
2.3464
-15.537
-17.5133
4.7906
-4.3908
-23.9325
