# Supplementary material for: Vesicular glutamate transporters are H+-anion exchangers that operate at variable stoichiometry
Source: Nat Commun. 2023 May 11;14:2723. doi: 10.1038/s41467-023-38340-9 (PMC10175566; doi:10.1038/s41467-023-38340-9)
Supplement: Supplementary file 4 — Source Data [file 41467_2023_38340_MOESM4_ESM.zip › Fahlke_source data/369018_3_data_set_7510598_rsfjq6 (1).xlsx]

## Sheet: Fig3b
pH	Glutamate	extern gluconate
6.5	-41.3855	-45.3143	-47.5882	-42.4686	-44.9927	-37.3114	-41.3763	-40.37
7	-43.005	-23.066	-31.009	-46.421	-47.763	-27.543	-27.225
7.4	-20.8994	-15.9744	5.845	-8.4651	-4.8034	12.1724	-21.2306	-5.947	1.1044	-6.1491	-23.358	-1.856	-0.5396	11.1291	4.6657	0.9026	-4.3579	-2.7753	13.5458	-15.9485	-7.3053	-19.0056	-25.9991	2.3464	-15.537	-17.5133	4.7906	-4.3908	-23.9325
8	-18.877	1.431	4.274	-7.664
8.5	-20.9566	-1.5206	5.3747	-19.1526	7.9394	20.4587	18.3456	15.448	15.0828	2.8024
	Glutamate+Cl
6.5	-43.4	-37.9	-39.3	-40.8	-42.6	-33.2	-33.7	-33.4	-36.2	-41.3
7.4	1.9	-30.6	-12.1	-12.7	-17.1	-15.8	-32.4	-25.7	-13.1	-3
8.5	29.7	-8.8	10.1	18.1	44.5	27.6	19.2	8.5	33.2	23.9	15.7
	Aspartate
6.5	-66.5275	-67.4512	-68.6317	-69.9697	-65.6876	-68.189	-65.7447	-64.3102
7	-74.1132	-72.4596	-77.789	-68.3225	-62.5851
7.4	-66.9453	-66.9453	-79.6333	-55.1878	-58.9141	-58.8161	-57.0734	-57.8535	-59.8418	-59.1901	-61.7889	-64.7306	-45.3092	-71.904	-64.2065	-62.4162	-64.1266	-54.5479	-51.6153	-50.2331	-58.3497
8	-66.9405	-68.4397	-62.163	-65.4376	-56.2253	-72.8207
8.5	-47.8458	-54.7021	-56.419	-43.2559	-55.4698	-51.0077	-43.6966	-56.0681	-50.7475

## Sheet: Fig. 3c
asparate	pHi = 6.5		2021_09_02_z3	2021_09_02_z4	2021_09_02_z5	2021_09_08_z4	2021_09_08_z5	2021_09_08_z6	2021_09_08_z7	2021_09_14_z2	2021_09_14_z3	2023_02_01/6			pH7.4		2021_09_02_z6	2021_09_02_z7	2021_09_02_z8	2021_09_07_z1	2021_09_07_z3	2021_09_07_z4	2021_09_07_z5	2021_09_07_z6	2021_09_14_z6	2021_09_14_z7			pH8.5		2021_09_02_z9	2021_09_02_z10	2021_09_03_z1	2021_09_03_z3	2021_09_03_z4	2021_09_03_z5	2021_09_03_z6	2021_09_03_z7	2021_09_14_z10	2021_09_14_z11
		-160	-180.206	-156.025	-75.525	-80.833	-29.527	-139.398	-162.266	-69.403	-59.475	-56.7072				-160	-112.6	-33.117	-100.339	-77.6885	-64.677	-207.851	-82.081	-83.932	-99.532	-57.795				-160	-132.166	-216.219	-138.534	-100.936	-270.252	-152.879	-244.272	-70.418	-69.258	-118.798
		-140	-112.066	-97.738	-46.757	-49.966	-17.4996	-85.1352	-100.553	-42.786	-33.8708	-34.4986				-140	-67.814	-20.034	-63.066	-48.7929	-37.048	-131.475	-52.6493	-48.496	-65.548	-36.212				-140	-85.352	-134.684	-88.747	-66.743	-207.782	-99.566	-159.932	-42.058	-44.636	-77.49
		-120	-63.7114	-57.1862	-26.652	-30.2888	-9.7357	-48.8117	-57.1324	-25.8614	-17.7451	-21.1081				-120	-37.84	-9.67	-37.929	-29.047	-23.6482	-78.8876	-31.8585	-27.6956	-38.665	-21.981				-120	-54.3701	-81.082	-54.8785	-42.021	-104.831	-61.068	-101.674	-23.485	-27.728	-48.1922
		-100	-30.4043	-28.3492	-12.5398	-14.2163	-3.411	-23.7057	-26.6283	-13.5434	-11.1016	-8.55125				-100	-17.52	-3.341	-20.2671	-15.1844	-12.9431	-41.743	-16.3778	-15.1375	-20.628	-13.1435				-100	-31.7481	-44.936	-31.5747	-25.6802	-56.831	-35.374	-60.4328	-11.451	-14.932	-27.0255
		-80	-7.7397	-7.0852	-2.3936	-3.1415	0.0896	-6.0792	-5.3945	-4.407	-2.2902	-1.95563				-80	-4.125	0.686	-9.033	-6.2097	-5.3565	-16.7814	-7.4209	-5.8509	-8.6695	-4.9875				-80	-16.345	-19.837	-13.2055	-14.9068	-24.072	-16.2241	-31.4371	-2.75	-6.8354	-12.2755
		-60	8.124	8.2767	4.1089	5.1751	2.7752	5.7538	8.5545	2.4907	1.8513	5.65906				-60	4.7615	3.1492	-0.4856	0.7454	0.5281	0.5092	0.2007	0.8585	0.8133	1.4245				-60	-3.5198	-1.294	-0.5766	-5.6694	-0.669	-2.9319	-10.8131	3.218	-0.0238	-2.0198
		-40	18.4182	18.958	8.8335	12.1291	4.9501	13.1112	17.9457	9.0599	5.1604	10.0691				-40	10.9519	4.6609	5.763	5.2097	4.4995	11.0613	5.5484	5.751	7.7435	6.0411				-40	4.1882	12.1976	10.0077	2.5273	16.1053	7.0081	4.7903	7.1481	4.6063	5.118
		-20	25.8419	25.7785	12.2269	17.6691	6.0006	18.3337	23.4007	15.0633	7.5782	13.9069				-20	14.7598	6.0826	10.6347	8.7331	6.6144	18.2911	9.6886	9.3149	13.2719	9.2839				-20	11.6476	22.3404	16.9584	7.656	27.9745	14.226	16.9193	10.5819	8.5074	10.3232
		0	30.0298	31.4106	14.7853	23.0105	6.7733	21.6829	27.6333	21.2098	9.1754	18.725				0	17.7194	7.1368	14.3125	11.0905	8.558	23.0263	12.3197	11.9898	18.8335	12.3728				0	16.8367	30.0776	23.7767	13.0139	37.3403	20.0773	25.7343	13.1469	12.0494	14.0246
		20	32.133	35.0948	16.667	29.2105	7.9024	23.6309	30.0472	27.0142	9.5763	20.8617				20	18.9323	8.1991	17.7451	12.478	10.5069	25.7031	14.5883	14.2542	24.8392	15.5197				20	21.4859	36.4401	28.0152	17.5275	43.4832	24.409	32.7376	14.8829	15.0429	16.5135
		40	34.4818	37.4316	18.8021	31.8504	8.2711	25.0955	30.7443	30.5731	10.8016	24.1388				40	20.1345	8.3757	21.1696	14.1702	11.6347	25.6439	16.5264	16.8014	30.9975	16.9785				40	25.5914	40.6851	31.2884	22.5454	55.9879	28.1712	37.9792	16.5478	18.2767	18.526
		60	35.5525	39.843	21.5882	38.6552	9.1363	25.8247	31.6028	36.338	9.7983	28.8667				60	20.1429	9.6319	22.8716	15.6948	13.3164	26.2135	17.725	18.7527	35.5084	19.855				60	29.2469	42.752	32.7312	25.879		31.6175	41.4818	18.1572	20.6374	19.7069
		80	37.4598	42.5149	22.3897	41.4854	10.2562	25.7767	32.9518	34.5231	14.2095					80	18.8616	13.3927	24.6448	15.4279	13.7278	27.6874	20.0839	20.9763		19.921				80	32.0781	50.3221	34.1586	31.2657		29.4951	40.8597	19.9161	24.7785	19.6549
Transfected nonfunctional H191K H426K D428Q														Transfected nonfunctional H191K H426K D428Q														Transfected nonfunctional H191K H426K D428Q
aspartate	pHi = 6.5		2023_01_12/4	2023_01_12/5	2023_01_12/6	2023_01_12/7	2023_01_12/8	2023_01_13/1	2023_01_13/2	2023_01_13/4	2023_01_13/5	2023_01_13/6	2023_01_13/7	aspartate	pHi = 7.4		2022_12_22/1	2022_12_22/2	2022_12_22/3	2022_12_22/4	2022_12_22/5	2022_12_23/1	2022_12_23/2	2022_12_23/3	2022_12_23/4	2022_12_23/5		aspartate	pHi = 8.5		2023_01_10/1,	2023_01_10/2,	2023_01_10/3,	2023_01_11/1,	2023_01_11/2,	2023_01_11/3,	2023_01_11/4,	2023_01_12/1,	2023_01_12/2,	2023_01_12/3
	pH 7.4	-160	-13.1462	-15.1712	-6.24398	-16.1234	-6.51266	-13.7888	-9.37594	-19.1666	-15.383	-25.7785	-11.5051		pH 7.4	-160	-13.9902	-12.5258	-15.1888	-5.1818	-7.40648	-13.371	-7.34914	-14.1498	-23.3988	-11.1445			pH 7.4	-160	-27.2219	-11.2434	-9.0932	-30.0896	-31.4616	-18.8465	-10.6362	-20.1461	-36.6506	-25.3309
		-140	-9.5132	-12.9676	-3.58539	-13.2009	-5.48508	-10.0859	-8.67977	-15.6268	-15.2316	-19.4174	-9.50859			-140	-12.1344	-11.5905	-12.844	-2.99336	-5.28516	-9.99625	-6.17164	-8.99164	-18.457	-10.4364				-140	-24.1965	-9.2757	-7.13562	-28.4209	-24.3221	-16.1832	-7.94484	-10.9063	-30.2534	-19.8348
		-120	-7.90906	-10.008	-1.94	-10.5854	-3.26117	-8.15281	-6.31672	-12.7078	-9.98883	-14.3923	-7.46805			-120	-9.06664	-9.84172	-10.8508	-2.3418	-4.75188	-7.84172	-4.83273	-7.2457	-17.4456	-6.12258				-120	-19.5672	-7.33492	-6.85422	-22.5462	-17.0775	-13.6029	-5.30008	-10.5789	-27.3065	-14.469
		-100	-5.66102	-7.38133	-0.937344	-7.69813	-2.91773	-7.32055	-4.56719	-9.32242	-8.58172	-10.3334	-5.09141			-100	-6.31336	-7.68078	-8.56039	-1.75492	-3.65086	-6.64961	-3.44594	-5.59016	-12.0644	-4.13695				-100	-14.9518	-5.32562	-5.10484	-18.662	-13.309	-10.1375	-3.49445	-10.6184	-22.5398	-11.133
		-80	-4.14578	-4.11148	-0.0245313	-5.59055	-1.31563	-5.81141	-2.74719	-6.68828	-6.28078	-9.01664	-3.46734			-80	-4.80648	-5.01813	-6.20383	-1.11273	-2.20555	-6.24664	-2.6982	-2.98852	-9.83234	-3.04836				-80	-12.4161	-3.97758	-3.76531	-14.8327	-10.061	-6.69086	-2.22992	-4.30266	-15.9585	-8.09227
		-60	-2.54023	-1.72422	0.900391	-2.76258	0.363047	-4.10328	-1.06047	-3.10594	-3.53617	-5.24742	-0.711172			-60	-2.465	-2.8007	-4.2793	-0.293516	-1.13516	-4.1525	-1.46461	-2.03914	-5.25758	-1.65672				-60	-9.91312	-2.46687	-1.93438	-11.0498	-5.68984	-2.50055	0.039375	-3.57805	-10.0236	-6.97445
		-40	-0.90375	0.737578	1.9257	0.284453	1.4682	-2.3318	1.14195	0.662969	-1.35125	-0.841094	2.01469			-40	0.441719	-0.741172	-1.04703	0.319687	0.402266	-2.42539	-0.441875	-0.678047	-2.84758	-0.266719				-40	-6.38508	-0.775234	-0.390547	-6.61398	-1.93102	1.92828	2.15438	-1.20664	-3.30898	-4.05414
		-20	1.40977	4.44766	3.14391	3.38344	3.51148	-0.109922	3.23023	5.03195	1.54125	4.04375	5.2143			-20	3.52414	1.38477	1.87953	1.41094	1.46266	-0.41	0.539141	0.336016	0.801094	1.15352				-20	-2.20289	1.15656	1.71555	-1.90063	2.14352	7.1707	4.17789	0.464062	5.49461	-1.25711
		0	3.24328	9.27102	4.40508	6.50187	4.64477	2.42453	5.90461	9.6943	4.60031	8.07992	8.58563			0	8.03406	4.35234	4.76562	2.58492	3.14531	2.82578	1.43453	2.3168	5.57328	2.62078				0	1.8475	3.18641	3.47219	3.65531	6.60633	13.1925	6.53953	2.05203	17.6438	1.56
		20	5.66477	14.3593	5.40367	10.3453	7.52352	4.49102	9.23492	14.9475	7.33828	13.7539	11.5305			20	13.9091	7.15383	8.0657	3.58656	5.36344	4.69555	2.19313	3.38992	10.8585	4.32125				20	5.96391	5.12852	5.44039	9.19625	12.7254	21.7039	8.96664	4.0982	34.1976	4.55125
		40	8.72883	20.6973	5.93727	14.1457	10.7289	7.92195	10.7799	21.6438	10.8464	19.4888	15.306			40	18.1455	10.2116	13.3008	5.00469	8.38336	8.23281	3.01453	5.44406	15.8535	5.62469				40	12.3351	8.58492	7.55469	18.2605	20.1047	28.5844	13.6577	6.38937	55.6959	7.91273
		60	9.955	30.2137	7.4918	19.0118	15.6843	10.4273	16.7752	33.6691	13.7328	29.6597	20.1327			60	26.8318	12.0289	18.6739	4.97211	10.467	8.74039	4.50328	6.41687	19.6589	7.54062				60	19.8267	11.0936	10.3941	26.9958	29.1401	41.2602	15.5754	8.66422	80.1973	11.4602
	pH 5.5		-12.4816	-15.6369	-9.60414	-16.857	-7.47359	-13.3254	-12.6117	-18.6309	-21.0472	-27.44	-11.6463		pH 5.5		-22.8828	-24.154	-16.678	-5.28203	-11.2221	-14.3526	-7.9418	-17.9908	-25.7106	-14.0892			pH 5.5		-31.6684	-14.8756	-11.2904	-37.3322	-30.8671	-21.9605	-17.0813	-17.042	-50.6684	-24.987
			-9.20969	-16.8982	-9.08602	-14.9771	-5.28375	-12.1144	-12.5063	-14.0459	-16.5281	-23.6977	-10.4716				-21.3681	-20.4618	-14.6381	-4.70312	-10.3092	-12.4868	-5.94242	-12.9013	-19.9755	-11.1922					-25.3329	-12.8644	-8.60687	-30.2655	-25.537	-17.23	-13.9406	-10.5852	-46.432	-19.3246
			-7.60914	-12.5866	-8.13242	-11.1748	-5.39352	-8.80141	-10.1088	-11.3998	-13.357	-20.488	-8.04273				-16.1266	-16.6287	-13.6397	-3.23789	-8.26219	-10.3083	-4.72109	-9.63242	-18.5271	-8.05664					-22.9375	-9.66648	-6.76734	-24.1697	-21.9519	-12.4635	-10.6249	-8.96023	-38.2261	-16.2931
			-5.27414	-10.4608	-5.03234	-9.38461	-3.75672	-7.60664	-6.38758	-8.02789	-12.3204	-13.6183	-5.92492				-12.305	-12.2233	-10.2584	-2.37445	-6.02641	-7.66203	-3.38172	-7.49859	-13.3718	-5.95227					-18.3829	-8.07664	-5.235	-20.342	-17.0995	-9.22414	-7.09719	-6.76578	-29.5349	-12.6995
			-3.31047	-7.42141	-2.71023	-5.84242	-1.77453	-5.69258	-4.25242	-5.42625	-8.6793	-10.2784	-4.16633				-9.72523	-8.46578	-7.3257	-1.26961	-3.95445	-6.52086	-2.6257	-4.87852	-10.3271	-3.565					-13.8077	-6.40125	-3.27039	-15.1417	-12.5341	-5.61414	-3.48656	-4.80289	-21.5769	-9.51523
			-2.03961	-3.40438	-0.821016	-2.64734	0.0938281	-3.49375	-1.75203	-2.23117	-4.47914	-6.88992	-0.975469				-5.66234	-4.60594	-4.70125	-0.468594	-2.19586	-4.25367	-1.245	-3.59445	-6.83875	-2.26852					-10.6904	-3.71344	-1.44352	-11.5059	-8.17281	-1.97727	-0.438516	-3.31273	-13.3534	-6.90359
			-0.177734	-0.00820312	1.89461	0.669922	1.725	-1.4432	1.27273	0.677422	-2.12453	-2.38688	1.61781				-0.315781	-1.97203	-1.32312	0.252266	-0.596094	-2.21852	-0.46375	-1.74039	-3.54516	-0.645937					-5.87164	-1.55023	-0.201094	-8.15813	-3.26398	2.31953	3.36109	-1.51289	-4.0693	-4.35
			1.27305	3.79805	3.73789	4.08563	3.77219	-0.181719	4.84414	3.91062	1.2857	3.13062	5.57953				5.36633	1.01391	2.57211	1.00336	1.35188	-0.667266	0.417187	0.197031	0.231563	0.843984					-2.33234	0.923359	1.04375	-3.33	2.06844	6.74766	6.9907	0.20125	5.65492	-1.79297
			2.49867	8.69219	6.39977	8.32438	5.46906	1.67273	9.03336	8.13328	5.28805	9.18094	9.74227				12.3513	4.41227	7.22695	1.6343	3.22688	1.67164	1.28305	2.47328	4.69555	3.22164					1.30187	4.15047	2.64469	2.16367	7.86422	10.3368	8.60164	2.15117	21.2166	1.61969
			4.14875	12.7436	9.64641	13.9081	7.90398	3.37484	12.2794	13.5321	8.31758	16.2311	14.2595				18.7591	7.06047	10.2559	2.94	5.98531	4.83516	2.25617	4.96125	10.1777	6.54867					5.62445	6.9593	4.59937	7.25312	16.1794	15.3508	12.9861	4.52758	35.5784	4.34391
			5.83203	12.8934	11.7034	18.5167	10.3445	6.67461	18.0695	14.7255	10.8566	22.8042	16.0848				22.8099	10.5784	12.4755	3.56344	7.45453	7.37281	3.08164	8.49812	12.4755	9.98469					9.74812	9.44305	4.77039	11.9643	23.2072	21.9152	20.8855	6.78797	50.8173	9.49906
			5.73617	17.624	15.7845	24.0625	9.59438	7.82273	20.1622	24.432	16.2725	30.1624	22.0198				31.0043	12.1386	10.7974	4.99328	10.7964	9.39789	3.64867	11.6569	19.6662	15.7558					14.35	11.7123	6.81898	16.5489	30.2592	18.7695	21.3528	10.4588	66.978	9.66492
	subtracted		0.664687	-0.465625	-3.36016	-0.733594	-0.960937	0.463359	-3.23578	0.535781	-5.66422	-1.66148	-0.14125		subtracted		-8.89266	-11.6282	-1.48922	-0.100234	-3.81563	-0.981563	-0.592656	-3.84102	-2.3118	-2.94477			subtracted		-4.44648	-3.63219	-2.19719	-7.24258	0.594453	-3.11406	-6.44508	3.10406	-14.0178	0.343984
			0.303516	-3.93063	-5.50063	-1.77617	0.201328	-2.02844	-3.82648	1.58086	-1.29656	-4.28023	-0.962969				-9.23375	-8.87125	-1.79414	-1.70977	-5.02406	-2.49055	0.229219	-3.90969	-1.51844	-0.755781					-1.13641	-3.58867	-1.47125	-1.84453	-1.21484	-1.0468	-5.99578	0.321094	-16.1786	0.510156
			0.299922	-2.57859	-6.19242	-0.589453	-2.13234	-0.648594	-3.79211	1.30797	-3.3682	-6.0957	-0.574687				-7.05992	-6.78703	-2.78891	-0.896094	-3.51031	-2.46656	0.111641	-2.38672	-1.08148	-1.93406					-3.37031	-2.33156	0.086875	-1.62352	-4.87438	1.13937	-5.32484	1.61867	-10.9196	-1.82414
			0.386875	-3.07945	-4.095	-1.68648	-0.838984	-0.286094	-1.82039	1.29453	-3.73867	-3.28484	-0.833516				-5.99164	-4.5425	-1.69797	-0.619531	-2.37555	-1.01242	0.0642188	-1.90844	-1.30742	-1.81531					-3.43109	-2.75102	-0.130156	-1.68	-3.79047	0.913359	-3.60273	3.85258	-6.99516	-1.56656
			0.835312	-3.30992	-2.6857	-0.251875	-0.458906	0.118828	-1.50523	1.26203	-2.39852	-1.26172	-0.698984				-4.91875	-3.44766	-1.12188	-0.156875	-1.74891	-0.274219	0.0725	-1.89	-0.494766	-0.516641					-1.39164	-2.42367	0.494922	-0.308984	-2.47305	1.07672	-1.25664	-0.500234	-5.61836	-1.42297
			0.500625	-1.68016	-1.72141	0.115234	-0.269219	0.609531	-0.691562	0.874766	-0.942969	-1.6425	-0.264297				-3.19734	-1.80523	-0.421953	-0.175078	-1.0607	-0.101172	0.219609	-1.55531	-1.58117	-0.611797					-0.777266	-1.24656	0.490859	-0.456094	-2.48297	0.523281	-0.477891	0.265312	-3.32977	0.0708594
			0.726016	-0.745781	-0.0310938	0.385469	0.256797	0.888594	0.130781	0.0144531	-0.773281	-1.54578	-0.396875				-0.7575	-1.23086	-0.276094	-0.0674219	-0.998359	0.206875	-0.021875	-1.06234	-0.697578	-0.379219					0.513437	-0.775	0.189453	-1.54414	-1.33297	0.39125	1.20672	-0.30625	-0.760312	-0.295859
			-0.136719	-0.649609	0.593984	0.702187	0.260703	-0.0717969	1.61391	-1.12133	-0.255547	-0.913125	0.365234				1.84219	-0.370859	0.692578	-0.407578	-0.110781	-0.257266	-0.121953	-0.138984	-0.569531	-0.309531					-0.129453	-0.233203	-0.671797	-1.42937	-0.0750781	-0.423047	2.81281	-0.262813	0.160313	-0.535859
			-0.744609	-0.578828	1.99469	1.8225	0.824297	-0.751797	3.12875	-1.56102	0.687734	1.10102	1.15664				4.31719	0.0599219	2.46133	-0.950625	0.0815625	-1.15414	-0.151484	0.156484	-0.877734	0.600859					-0.545625	0.964062	-0.8275	-1.49164	1.25789	-2.8557	2.06211	0.0991406	3.57281	0.0596875
			-1.51602	-1.6157	4.24273	3.56281	0.380469	-1.11617	3.04445	-1.41539	0.979297	2.47719	2.72898				4.85	-0.0933594	2.19023	-0.646562	0.621875	0.139609	0.0630469	1.57133	-0.680859	2.22742					-0.339453	1.83078	-0.841016	-1.94312	3.45398	-6.35313	4.01945	0.429375	1.38086	-0.207344
			-2.8968	-7.80383	5.76609	4.37102	-0.384453	-1.24734	7.28961	-6.91836	0.0101562	3.31547	0.77875				4.66445	0.366875	-0.825234	-1.44125	-0.928828	-0.86	0.0671094	3.05406	-3.37797	4.36					-2.58695	0.858125	-2.7843	-6.29625	3.1025	-6.66914	7.22781	0.398594	-4.87852	1.58633
			-4.21883	-12.5898	8.29273	5.0507	-6.08992	-2.60453	3.38695	-9.23703	2.53969	0.502734	1.88711				4.1725	0.109688	-7.87648	0.0211719	0.329453	0.6575	-0.854609	5.24	0.00734375	8.21516					-5.47672	0.618672	-3.57516	-10.4469	1.11914	-22.4908	5.77742	1.79461	-13.2193	-1.79531

## Sheet: Fig. 3d
		pH6.5	20 mM Cl-	rel.glutamate current		Erev	40 mM Cl	rel.glutamate current		Erev	100 mM Cl-	rel.glutamate current		Erev	pH8.5	20 mM Cl-	rel.glutamate current		Erev	40 mM Cl	rel.glutamate current		Erev	100 mM Cl	rel.glutamate current		Erev
-0.0856938	-0.202985	-0.697489		-0.0856938		-21.15		-0.202985		-48.6		-0.697489		-75.01			-0.288527		7.81						-0.425934		0.1
				-0.173846		-21.31															-0.021991		41.42		-0.373513		-12.12
				-0.121176		-11.6		-0.28958		-36.98							-0.0448015		43.85		-0.166213		25.27
								-0.0938943		-42.71		-0.561353		-69.14							-0.00215708		52.86		-0.548585		-7.82
								-0.0799986		-31.62		-0.17806		-52.33			-0.0072239		57.23		-0.15447		16.43		-0.631038		-15.73
								-0.0606445		-44.18		-0.567318		-78.89							-0.0658894		38.1		-0.559431		-13.7
								-0.176434		-42.4		-0.719013		-62.08			0.108444		-1.36		-0.406662		-25.71		-1.65544		-60.22
																	-0.143028		23.61		-0.198071		15.92		-0.45797		-5.08
				-0.111368		-13.9		-0.185938		-38.05		-1.00999		-67.86			-0.0140102		49.99		-0.188515		7.82		-0.583417		-13.95
				-0.0769491		-10.34		-0.151483		-32.14		-0.509401		-65.21			-0.132084		9.78		-0.352019		-12.33
				-0.0723998		-16.78		-0.176364		-39.35		-0.667762		-66.92			-0.228089		-12.76		-1.10323		-44.65		-2.29954		-58.72
				-0.00543251		-37.65		-0.306182		-57.43		-0.921354		-75.6			-0.149321		9.7		-0.672733		-18.29
				-0.0253222		-14.06		-0.0789494		-31.7		-0.287531		-59.09			0.00589942		43.54		-0.52143		-15.47		-1.14944		-36.94
								-0.0577005		-46.58		-0.562563		-69.62
				-0.0502462		-3.33		-0.173746		-19.03
				-0.0741783		-19.85
				0.0375477		-14.56		-0.0850512		-42.55		-0.241663		-56.13
				-0.118402		-16.04		-0.307067		-39.25		-0.6706		-68.67
				0.0176178		-12.58
				0.0339103		-13.04		-0.126746		-41.58		-0.629786		-72.89

## Sheet: Fig 3e
extern glutamate	pH8.5	20 mM Cl-	rel.glutamate current		Erev	40 mM Cl	rel.glutamate current		Erev	100 mM Cl-	rel.glutamate current		Erev			glutamate	extern guconate	pH8.5	40 mM Cl	rel.glutamate current		Erev				aspartate	extern gluconate	pH8.5	rel.aspartate current		Erev
			-0.288527		7.81						-0.425934		0.1							-0.3384		-25							-0.3427		-47.85
							-0.021991		41.42		-0.373513		-12.12							-0.1762		-3.9							-0.3174		-54.7
			-0.0448015		43.85		-0.166213		25.27																				-0.3688		-56.42
							-0.00215708		52.86		-0.548585		-7.82							-0.1672		6.2							-0.3877		-43.26
			-0.0072239		57.23		-0.15447		16.43		-0.631038		-15.73							-0.146		-16.79							-0.3225		-55.47
							-0.0658894		38.1		-0.559431		-13.7							-0.1858		7							-0.3176		-51.01
			0.108444		-1.36		-0.406662		-25.71		-1.65544		-60.22							-0.0926		19.3							-0.2594		-43.97
			-0.143028		23.61		-0.198071		15.92		-0.45797		-5.08							-0.131		19.3							-0.4317		-66.99
			-0.0140102		49.99		-0.188515		7.82		-0.583417		-13.95							-0.1109		14.7							-0.4623		-56.07
			-0.132084		9.78		-0.352019		-12.33											-0.0765		17.6							-0.2543		-50.75
			-0.228089		-12.76		-1.10323		-44.65		-2.29954		-58.72
			-0.149321		9.7		-0.672733		-18.29
			0.00589942		43.54		-0.52143		-15.47		-1.14944		-36.94

## Sheet: Fig.3a
Transfected WT, bg subtracted & interpolated														Transfected WT, bg subtracted & interpolated														Transfected WT, bg subtracted & interpolated
glutamate	pHi = 6.5		2022_02_22/1	2022_02_23/4	2022_02_23/5	2022_02_24/2	2022_02_24/4	2022_02_24/5	2022_03_02/2	2022_03_02/3	2022_03_02/4	2022_03_02/5		glutamate	pHi = 7.4		2022_03_23/1	2022_03_23/3	2022_03_24/2	2022_03_25/1	2022_03_29/1	2022_03_29/3	2022_03_30/1	2022_03_30/2	2022_03_30/3	2022_03_30/5		glutamate	pHi = 8.5		2022_03_09/3	2022_03_10/2	2022_03_11/1	2022_03_15/2	2022_03_15/3	2022_03_16/1	2022_03_31/2	2022_03_31/3	2022_04_01/1	2022_04_01/2	2022_04_01/3
		-90	-6.43316	-13.8682	-11.7139	-10.5203	-9.88132	-8.67705	-14.291	-14.2872	-8.32948	-8.78886				-90	-10.9479	-6.41679	-7.4996	-16.5117	-17.0899	-19.9839	-10.0374	-6.59488	-3.73248	-4.46029				-90	-24.3743	-11.2781	-22.7475	-14.0787	-16.6395	-18.3273	-15.1305	-11.0421	-29.7186	-14.6726	-23.1202
		-80	-3.68103	-10.1413	-8.20825	-7.35822	-7.08613	-6.36216	-10.6883	-10.6135	-6.72613	-6.3353				-80	-8.54029	-4.79303	-5.21217	-12.1167	-11.3052	-15.1246	-1.6052	-4.71484	-3.57156	-4.38372				-80	-21.0093	-9.22828	-19.2709	-11.7872	-13.9429	-15.7134	-13.1597	-9.54914	-26.0363	-12.951	-20.0919
		-70	-2.82927	-7.24074	-5.42819	-5.10753	-4.62874	-4.74411	-7.69146	-7.47792	-6.18883	-4.10666				-70	-7.36266	-3.68453	-4.02289	-8.9593	-8.37411	-11.6941	-5.4514	-2.0935	-2.72516	-3.29606				-70	-18.6611	-8.25641	-16.3161	-9.96198	-11.7055	-13.5483	-11.6938	-8.22216	-22.0658	-10.9952	-16.4552
		-60	-1.22797	-4.6771	-3.18541	-3.24744	-2.62045	-3.18989	-5.04711	-4.86473	-4.10953	-2.19135				-60	-5.86192	-2.49833	-3.4537	-6.71344	-6.09893	-8.53903	-5.27815	-2.98659	-2.46251	-3.88619				-60	-16.889	-6.67569	-13.6933	-8.52264	-9.96748	-11.8694	-10.4029	-6.75942	-18.9917	-9.51856	-13.7099
		-50	-0.346281	-2.37619	-1.27544	-1.40402	-0.687594	-1.99044	-2.78837	-2.54933	-2.38428	-0.967597				-50	-4.98116	-1.47415	-2.63292	-5.10211	-4.42615	-5.76028	-3.57438	-1.87063	-1.86192	-2.96721				-50	-14.2153	-5.80373	-11.3605	-7.05941	-8.35759	-10.5673	-9.14412	-5.41342	-15.9495	-8.10882	-11.485
		-40	0.119672	-0.0887031	-0.103363	0.275047	0.2929	-0.606781	-0.923575	-0.493809	-0.658072	0.233831				-40	-3.04879	-0.909291	-1.80478	-3.55322	-3.29447	-4.12281	-1.18631	-0.809375	-0.891806	-2.27626				-40	-12.2138	-5.01071	-9.21609	-5.76463	-6.92932	-8.58936	-7.96064	-4.15647	-13.6995	-6.70559	-9.41141
		-30	0.812594	1.38312	1.21961	1.6558	1.64111	0.397281	0.647356	0.657191	1.08791	1.15908				-30	-2.71702	-0.396494	-1.07724	-2.0073	-1.99584	-2.00103	0.853681	-0.577125	-0.40285	-1.7391				-30	-10.1614	-3.73383	-7.23503	-4.60448	-5.77339	-7.01996	-6.46871	-3.11417	-11.554	-5.5225	-7.56034
		-20	1.05383	2.50481	1.95078	2.53148	2.72782	1.01203	2.05833	1.57591	2.75286	1.47506				-20	-1.63726	0.715006	-0.707194	-1.46365	-0.951863	-0.523375	-0.472209	0.910656	-0.184244	-1.25737				-20	-8.26419	-2.26889	-5.47973	-3.54215	-4.89433	-5.84456	-4.94099	-2.45441	-9.0232	-4.55485	-5.31651
		-10	2.71267	3.23566	2.48442	2.90895	3.81023	1.51736	2.78868	3.02299	3.23513	2.22602				-10	-1.09358	2.1829	-0.550878	-0.749281	0.225106	0.806281	0.515769	1.41775	-0.196347	-0.973113				-10	-6.27119	-0.666759	-3.81811	-2.41968	-3.96717	-4.15187	-3.81312	-1.7837	-7.06801	-2.92306	-3.88177
		0	1.86092	5.24352	3.21034	3.48202	6.53087	2.33391	3.71536	3.74982	4.46948	3.61842				0	0.0272906	3.30651	-0.0997313	0.303162	1.44615	2.32875	2.23251	2.51016	0.831672	-0.451569				0	-4.61066	0.638094	-2.07153	-1.46444	-2.89854	-3.29574	-2.40597	-0.935281	-5.14129	-2.11062	-2.39534
		10	1.79739	5.68158	3.85575	4.75716	7.41076	3.35102	4.65526	4.39682	5.87673	4.80748				10	0.5267	4.08718	0.892897	1.02625	2.57151	2.42006	2.99597	3.98897	1.28285	-0.0987438				10	-2.31744	2.40161	-0.587294	-0.991538	-1.65273	-2.20653	-0.913788	-0.17375	-3.53724	-1.50907	-1.18876
		20	1.84625	5.92594	4.43455	6.26838	7.1333	3.92131	4.921	5.27752	8.37988	5.78889				20	0.908047	5.09549	1.67337	1.57508	3.85548	3.36813	5.54581	3.72016	1.75646	0.0116875				20	-1.51563	4.1156	1.06789	0.0598062	-1.04319	-1.07746	-0.356225	1.33764	-2.07795	-0.475997	0.599313
		30	2.88392	7.75406	3.8238	7.67544	9.3444	4.6267	4.92392	5.47459	8.62259	6.0143				30	1.55435	7.19981	2.56737	2.75764	4.25519	3.94163	6.2748	4.0965	1.22918	0.10415				30	0.337063	5.59039	2.76667	1.14589	-0.869038	0.104509	0.628238	2.06667	-0.674409	0.27485	1.70349
Transfected nonfunctional H191K H426K D428Q														Transfected nonfunctional H191K H426K D428Q														Transfected nonfunctional H191K H426K D428Q
glutamate	pHi = 6.5		2023_01_16/1	2023_01_16/2	2023_01_16/3	2023_01_16/4	2023_01_16/5	2023_01_16/6	2023_01_16/7	2023_01_16/8	2023_01_17/1	2023_01_17/2		glutamate	pHi = 7.4		2022_12_21/1	2022_12_21/2	2022_12_21/3	2022_12_21/4	2022_12_21/5	2022_12_21/6	2022_12_21/7	2022_12_21/8	2022_12_21/11	2022_12_21/12		glutamate	pHi = 8.5		2023_01_17/3	2023_01_17/4	2023_01_17/5	2023_01_17/6	2023_01_17/7	2023_01_17/8	2023_01_17/9	2023_01_18/1	2023_01_18/2	2023_01_18/3
	pH 7.4	-160	-16.1013	-11.9446	-8.50195	-8.94031	-5.94984	-4.74812	-28.8211	-15.7835	-17.5754	-9.68852			pH 7.4	-160	-9.4075	-8.29844	-9.63047	-16.0478	-10.5282	-5.67469	-22.4067	-8.48891	-16.3898	-7.14281			pH 7.4	-160	-16.2958	-18.8444	-17.9875	-6.55375	-27.7348	-8.44078	-19.767	-15.2126	-9.18813	-30.1944
		-140	-13.2552	-8.60641	-6.98672	-7.00453	-6.10461	-4.585	-22.2299	-14.513	-15.8516	-8.78695				-140	-7.61297	-5.9157	-7.73945	-14.0757	-8.87867	-4.4907	-17.6307	-7.28266	-13.4334	-6.23695				-140	-13.0923	-15.5065	-15.974	-4.8432	-21.2895	-6.21578	-18.9934	-12.6998	-7.93641	-22.9566
		-120	-9.03758	-7.38367	-5.38086	-6.31312	-3.58898	-3.9825	-19.7285	-13.1648	-12.518	-7.24312				-120	-6.47344	-3.93242	-6.26922	-9.44148	-7.50727	-3.61516	-13.6072	-4.77891	-9.71023	-2.87727				-120	-9.66008	-13.4891	-12.49	-4.35437	-16.8402	-4.60094	-13.9945	-10.7391	-6.84477	-22.8709
		-100	-6.33234	-4.25734	-3.53984	-5.89016	-2.67383	-2.18883	-15.9955	-9.31508	-11.4224	-5.05047				-100	-5.10422	-3.03594	-4.84531	-8.36703	-5.04391	-2.62641	-9.71203	-3.36844	-7.99734	-3.28625				-100	-7.22633	-10.847	-9.69734	-2.36391	-12.9559	-3.41234	-14.3453	-8.62641	-4.62461	-14.615
		-80	-4.41563	-3.11859	-2.23109	-3.91922	-1.40891	-2.01109	-12.2137	-5.27203	-7.43977	-3.29953				-80	-4.01734	-2.69547	-3.40172	-5.94125	-4.5107	-1.60906	-8.36484	-2.81984	-5.1868	-2.50469				-80	-5.50906	-7.82969	-6.8625	-1.31437	-9.11352	-2.06031	-8.32453	-6.91781	-2.99227	-10.9287
		-60	-2.7907	-1.41781	-0.888906	-0.840391	0.210859	-1.01539	-6.15102	-2.24727	-4.66781	-1.12898				-60	-2.30188	-1.21914	-1.53039	-3.80398	-2.37273	-0.668984	-4.9043	-1.98984	-2.97398	-1.00477				-60	-3.70656	-5.30508	-4.32148	-0.274219	-5.0607	-0.932813	-5.38445	-4.59242	-1.17719	-6.90828
		-40	-0.0163281	0.205391	0.578203	0.57375	1.11164	0.561797	-0.826016	2.0818	-2.31188	0.788438				-40	-0.950312	0.0375	-0.0204687	-1.20797	-0.734609	0.149688	-1.36672	-0.289531	-0.963281	1.30578				-40	-1.46141	-2.7275	-1.79836	1.23383	-0.189297	0.232734	-2.67695	-3.22141	0.439766	-3.79594
		-20	2.63766	2.04578	2.40633	2.92828	2.94148	2.13852	4.94078	7.13234	0.874844	3.85008				-20	0.130781	2.06758	1.90383	0.827031	1.11195	1.12664	1.78625	0.829219	1.99547	2.81719				-20	1.05336	0.205391	0.734687	1.97859	4.52188	1.91375	0.519609	-0.732031	2.99125	-0.433672
		0	5.63812	3.7875	5.46664	5.34828	4.27945	3.39859	12.1328	13.1855	5.80711	7.11914				0	1.92562	3.24984	4.40297	3.30516	3.01891	2.11789	5.9968	2.31445	4.98852	4.51297				0	3.18313	2.55023	3.51813	2.72625	10.3625	3.56523	3.99453	1.18148	5.90633	3.04961
		20	9.25531	5.87813	8.22586	8.42133	7.37758	5.23258	20.0195	21.193	11.6855	10.4938				20	3.65875	6.16625	7.83281	6.31414	6.02102	2.99617	11.4849	3.2707	8.98141	6.79547				20	5.27937	5.16359	6.95414	4.25773	17.9398	5.47148	7.46414	3.31414	10.416	7.69875
		40	13.2102	8.18187	10.3873	12.6447	7.57414	7.10914	31.2518	32.8807	20.1387	13.6133				40	5.67937	8.99195	12.674	9.35867	8.99531	3.8957	16.3686	4.34727	12.5716	9.40898				40	6.86656	7.82008	10.7886	6.25883	28.9644	7.80852	11.404	4.63234	14.3245	11.9897
		60	19.445	10.7637	12.5278	18.3532	8.25844	9.9907	43.256	44.3526	28.4592	16.9397				60	8.01094	13.1353	16.7716	12.6501	12.6705	5.23578	23.1202	5.59977	17.5499	12.098				60	10.0538	10.3116	15.571	7.3175	43.1749	9.27031	18.2667	7.22641	19.8373	16.8515
	pH 5.5		-18.5829	-9.7757	-12.6231	-10.3209	-10.0569	-6.50688	-27.5517	-12.1836	-20.5942	-14.7831			pH 5.5		-10.81	-12.6881	-15.9852	-23.0019	-12.2556	-11.2152	-25.461	-12.6659	-14.8962	-8.28563			pH 5.5		-17.7152	-16.5316	-18.3634	-6.12398	-26.7827	-9.6032	-21.4409	-14.3058	-10.6976	-27.858
			-17.7141	-7.97633	-10.29	-7.34156	-8.47562	-4.76094	-18.4005	-10.2831	-18.5405	-11.1739					-9.63641	-11.1927	-13.7583	-20.4821	-9.7632	-9.8418	-18.5868	-10.3462	-12.2862	-6.84094					-15.4056	-13.717	-14.1678	-5.14344	-22.3821	-7.29969	-16.7834	-12.3226	-8.52234	-21.043
			-14.6877	-5.73062	-9.06555	-7.52359	-4.92555	-3.67352	-15.7269	-6.88094	-16.2334	-9.50453					-7.785	-9.57648	-11.193	-17.3528	-5.88422	-8.29352	-13.839	-7.58336	-9.26109	-5.37391					-8.99773	-10.7861	-11.6079	-3.69805	-17.9173	-5.04773	-13.2105	-10.2605	-6.92766	-17.6308
			-8.57445	-4.18062	-6.33578	-5.39484	-3.94617	-1.63648	-11.2613	-6.21977	-11.7859	-6.88125					-5.57578	-6.4318	-8.37937	-12.9128	-4.42	-6.38578	-8.93531	-5.48117	-7.47938	-4.33148					-9.53945	-9	-8.90562	-2.61203	-14.015	-3.52289	-9.93742	-7.71016	-4.75945	-11.8573
			-6.74242	-2.8457	-4.20711	-3.11391	-2.41328	-1.39187	-8.77297	-3.54594	-8.57781	-4.79547					-4.46852	-4.86773	-5.64031	-9.4668	-3.19477	-5.08711	-6.18016	-4.1568	-5.9668	-2.69695					-3.80531	-6.26617	-6.36219	-1.56703	-9.13313	-2.75688	-7.65008	-6.30641	-3.04242	-8.73547
			-3.68906	-0.945078	-1.80391	-1.23961	-0.566641	-0.5225	-4.32102	-0.592578	-5.55039	-1.86008					-3.42719	-2.58805	-3.39711	-5.87766	-1.77461	-2.84883	-4.10859	-2.6582	-3.21578	-1.06367					-2.08109	-4.26273	-3.79695	-0.573125	-5.19477	-0.876875	-5.26984	-4.22234	-1.13273	-5.82391
			-0.641094	0.231875	0.760156	0.675391	1.43508	0.796016	0.411641	1.82258	-2.14289	1.16109					-1.92805	0.117891	-1.02141	-2.32055	-0.661797	-0.43	-1.50766	-1.13547	-1.04266	0.504687					-0.592891	-2.42211	-1.65594	0.449297	-0.700312	0.420234	-2.24305	-3.1025	0.352031	-3.32789
			2.39852	1.31586	3.90492	3.15367	3.61141	2.22695	6.11422	5.93672	1.44602	4.71555					-0.125234	3.48508	1.99859	1.39836	0.656406	1.98656	1.34945	0.695	1.35328	2.07813					1.2107	-0.0186719	1.32508	1.66625	5.14242	1.57047	0.486641	-1.38477	2.14406	-0.325547
			5.81	2.9893	7.7043	6.36672	6.86445	3.31203	13.1723	10.9246	6.96555	9.54406					1.30281	7.33859	4.64727	6.04586	2.43039	4.21086	4.06531	1.64203	4.71156	4.39734					3.71328	1.86055	3.51953	2.52969	12.2522	2.93297	3.8618	0.0910156	3.86586	2.82727
			10.5788	4.69555	11.9989	9.31273	11.6207	5.19578	23.3023	17.0532	12.3034	16.0816					3.30047	11.6584	5.59086	11.2618	3.89391	6.01336	7.49391	3.39766	8.25445	6.46148					5.19766	3.86461	7.11383	3.78734	19.2899	4.02625	8.08383	1.57719	3.79547	5.9257
			13.5691	5.18867	16.0022	11.5273	13.9891	5.47516	35.8118	20.6963	22.1824	21.8305					3.55836	17.9187	10.2933	15.9815	5.0068	9.27156	8.92414	4.77258	11.1167	7.24219					8.24289	5.55203	11.7276	6.0575	24.7899	5.69078	10.8099	2.94148	6.92008	9.70016
			18.198	8.97672	22.9647	14.4559	17.8337	6.72258	45.7184	35.0959	30.3838	29.7116					6.52312	21.854	12.282	19.7234	8.46258	10.9511	11.4323	8.10344	15.5016	9.85883					9.53992	7.51203	15.4141	7.98492	31.4627	6.19398	12.6957	4.36906	7.38141	14.2752
	subtracted		-2.48164	2.16891	-4.12117	-1.38062	-4.10703	-1.75875	1.26937	3.59992	-3.01883	-5.09461			subtracted		-1.4025	-4.38969	-6.35469	-6.95406	-1.72742	-5.54047	-3.0543	-4.17695	1.49367	-1.14281			subtracted		-1.41938	2.31281	-0.375937	0.429766	0.952109	-1.16242	-1.67398	0.906797	-1.50945	2.33633
			-4.45883	0.630078	-3.30328	-0.337031	-2.37102	-0.175938	3.82945	4.22984	-2.68891	-2.38695					-2.02344	-5.27695	-6.01883	-6.40641	-0.884531	-5.35109	-0.956094	-3.06352	1.14727	-0.603984					-2.31336	1.78953	1.80617	-0.300234	-1.09266	-1.08391	2.21	0.377187	-0.585937	1.91359
			-5.65008	1.65305	-3.68469	-1.21047	-1.33656	0.308984	4.00164	6.28383	-3.71539	-2.26141					-1.31156	-5.64406	-4.92375	-7.91133	1.62305	-4.67836	-0.231797	-2.80445	0.449141	-2.49664					0.662344	2.70297	0.882109	0.656328	-1.07711	-0.446797	0.784062	0.478594	-0.0828906	5.24008
			-2.24211	0.0767188	-2.79594	0.495313	-1.27234	0.552344	4.73414	3.09531	-0.363437	-1.83078					-0.471562	-3.39586	-3.53406	-4.54578	0.623906	-3.75937	0.776719	-2.11273	0.517969	-1.04523					-2.31312	1.84703	0.791719	-0.248125	-1.05914	-0.110547	4.40789	0.91625	-0.134844	2.75773
			-2.3268	0.272891	-1.97602	0.805312	-1.00437	0.619219	3.4407	1.72609	-1.13805	-1.49594					-0.451172	-2.17227	-2.23859	-3.52555	1.31594	-3.47805	2.18469	-1.33695	-0.78	-0.192266					1.70375	1.56352	0.500313	-0.252656	-0.0196094	-0.696563	0.674453	0.611406	-0.0501562	2.19328
			-0.898359	0.472734	-0.915	-0.399219	-0.7775	0.492891	1.83	1.65469	-0.882578	-0.731094					-1.12531	-1.36891	-1.86672	-2.07367	0.598125	-2.17984	0.795703	-0.668359	-0.241797	-0.0589063					1.62547	1.04234	0.524531	-0.298906	-0.134062	0.0559375	0.114609	0.370078	0.0444531	1.08438
			-0.624766	0.0264844	0.181953	0.101641	0.323437	0.234219	1.23766	-0.259219	0.168984	0.372656					-0.977734	0.0803906	-1.00094	-1.11258	0.0728125	-0.579687	-0.140937	-0.845938	-0.079375	-0.801094					0.868516	0.305391	0.142422	-0.784531	-0.511016	0.1875	0.433906	0.118906	-0.0877344	0.468047
			-0.239141	-0.729922	1.49859	0.225391	0.669922	0.0884375	1.17344	-1.19562	0.571172	0.865469					-0.256016	1.4175	0.0947656	0.571328	-0.455547	0.859922	-0.436797	-0.134219	-0.642188	-0.739062					0.157344	-0.224063	0.590391	-0.312344	0.620547	-0.343281	-0.0329688	-0.652734	-0.847188	0.108125
			0.171875	-0.798203	2.23766	1.01844	2.585	-0.0865625	1.03953	-2.26086	1.15844	2.42492					-0.622812	4.08875	0.244297	2.7407	-0.588516	2.09297	-1.93148	-0.672422	-0.276953	-0.115625					0.530156	-0.689687	0.00140624	-0.196563	1.88969	-0.632266	-0.132734	-1.09047	-2.04047	-0.222344
			1.32352	-1.18258	3.77305	0.891406	4.24312	-0.0367969	3.28273	-4.13984	0.617891	5.58773					-0.358281	5.49211	-2.24195	4.94766	-2.12711	3.01719	-3.99102	0.126953	-0.726953	-0.333984					-0.0817187	-1.29898	0.159687	-0.470391	1.35016	-1.44523	0.619687	-1.73695	-6.62055	-1.77305
			0.358984	-2.9932	5.61492	-1.11742	6.415	-1.63398	4.56	-12.1844	2.04375	8.21719					-2.12102	8.92672	-2.3807	6.62281	-3.98852	5.37586	-7.44445	0.425312	-1.45492	-2.1668					1.37633	-2.26805	0.938984	-0.201328	-4.17445	-2.11773	-0.594062	-1.69086	-7.40438	-2.28953
			-1.24703	-1.78695	10.4369	-3.89727	9.57523	-3.26812	2.46234	-9.25664	1.92461	12.7719					-1.48781	8.71867	-4.48961	7.07336	-4.20797	5.71531	-11.6879	2.50367	-2.04828	-2.23914					-0.513828	-2.79961	-0.156875	0.667422	-11.7122	-3.07633	-5.57102	-2.85734	-12.4559	-2.57633
