# Supplementary material for: Vesicular glutamate transporters are H+-anion exchangers that operate at variable stoichiometry
Source: Nat Commun. 2023 May 11;14:2723. doi: 10.1038/s41467-023-38340-9 (PMC10175566; doi:10.1038/s41467-023-38340-9)
Supplement: Supplementary file 4 — Source Data [file 41467_2023_38340_MOESM4_ESM.zip › Fahlke_source data/369018_3_data_set_7510599_rsyjq6.xlsx]

## Sheet: Fig5B
pH	Cl-
5	-1	-1	-1	-1	-1	-1	-1	-1	-1	-1	-1	-1	-1	-1	-1	-1	-1
5.25	-0.720908	-0.784774	-0.781245	-0.783192	-0.362878	-0.682326	-0.688402	-0.680748	-0.635723	-0.848719	-0.728544	-0.788816	-0.750273	-0.682822	-0.834852	-0.799529	-0.865742
5.5	-0.430877	-0.526819	-0.615151	-0.598751	-0.29746	-0.856457	-0.528289	-0.454427	-0.44979	-0.563709	-0.48014	-0.530759	-0.511568	-0.442586	-0.600275	-0.558076	-0.711565
5.75	-0.348358	-0.331471	-0.340269	-0.349793	-0.206485	-0.720755	-0.376293	-0.286318	-0.270762	-0.327929	-0.283805	-0.316059	-0.307551	-0.250369	-0.376994	-0.336083	-0.517128
6	-0.143699	-0.13246	-0.247515	-0.177664	-0.0443902	-0.368262	-0.12706	-0.145025	-0.152657	-0.143653		-0.146129		-0.115086	-0.182066	-0.152258	-0.287574
6.5	-0.0449182	-0.0330271	-0.033175	-0.032559	-0.0072729	-0.0871814		-0.0173681	-0.036291	-0.0297307		-0.0322285		-0.0389139	-0.0407737		-0.0768359
7				-0.00745865	-0.00769833	-0.0296976		-0.0262653	-0.0383099	-0.00960003		-0.00920946		-0.0239494	-0.010144		-0.0174192
7.4	-0.0230416	-0.00745983	-0.00636231	-0.00908991	-0.00518926	-0.0283919	-0.0327959	-0.0145186	-0.026859	-0.0066087	-0.00548103	-0.00926276	-0.00231072	-0.0171023	-0.00622057	-0.00516075	-0.0125052
	NO3
5	1	1	1		1	1	1	1	1	1	1	1	1	1	1
5.25	0.837	0.909	0.871		0.882	0.987	0.963	0.936	0.932	0.957	0.879	0.835	0.789	0.843	0.815
5.5	0.667	0.814	0.775		0.753	0.915	0.882	0.848	0.839	0.848	0.755	0.694	0.691	0.702	0.703
5.75	0.498	0.701	0.625		0.604	0.701	0.682	0.629	0.708	0.628	0.621	0.542	0.572	0.58	0.551
6	0.353	0.492	0.436		0.436	0.472	0.468	0.426	0.488	0.399	0.491	0.33	0.407	0.399	0.391
6.5	0.128	0.155	0.11		0.124	0.142	0.137	0.12	0.135	0.12	0.133		0.132	0.115	0.133
7	0.0603	0.0408	0.0221		0.032	0.0359	0.0327	0.0233	0.0268	0.0259	0.0391		0.0378	0.0296	0.0454
7.4	0.0465	0.0204	0.0102		0.0172	0.0184	0.0247	0.0121	0.0116	0.0148	0.0178	0.0111	0.0121	0.0109	0.0117

## Sheet: Fig5C
	H120A			WT
	NO3	Cl		NO3	Cl
	0.0652779	0.082606		0.0294	0.0204
	0.0524875	0.0540094		0.0277	0.0156
	0.0610013	0.0395455		0.0322	0.0238
	0.052073	0.0507399		0.0292	0.0132
	0.0292387	0.0538298		0.031	0.0319
	0.0912595	0.067795		0.0542	0.0202
	0.0489264	0.0442167		0.0397	0.0215
	0.0754077	0.0557265		0.0455	0.0404
	0.0715127	0.0429386		0.0315	0.0238
	0.0454659	0.0552307		0.0493	0.0153
	0.0444316	0.0709282		0.0381	0.0184
	0.0615465	0.0327586		0.0453	0.0255
	0.0624822	0.0466861		0.0503	0.0136
	0.0807365				0.0239
	0.10455				0.0199
