# Supplementary material for: Vesicular glutamate transporters are H+-anion exchangers that operate at variable stoichiometry
Source: Nat Commun. 2023 May 11;14:2723. doi: 10.1038/s41467-023-38340-9 (PMC10175566; doi:10.1038/s41467-023-38340-9)
Supplement: Supplementary file 4 — Source Data [file 41467_2023_38340_MOESM4_ESM.zip › Fahlke_source data/369018_3_data_set_7510600_rspjq6.xlsx]

## Sheet: Fig6C
Voltage(mV)	Cl
-160	-2.13431	-2.2291	-1.99624	-2.1383	-2.4204	-2.64182	-2.37474	-3.42425	-7.42768	-3.54975	-5.26661
-140	-1.27566	-1.2972	-1.19378	-1.28494	-1.42232	-1.55899	-1.45925	-2.28283	-4.38321	-2.28631	-3.09865
-120	-0.77815	-0.735204	-0.680674	-0.676143	-0.800089	-0.856037	-0.843367	-1.26943	-2.40681	-1.3628	-1.76215
-100	-0.356964	-0.383418	-0.377436	-0.363814	-0.422992	-0.456752	-0.457194	-0.762339	-1.28419	-0.757068	-0.923027
-80	-0.174704	-0.19864	-0.19036	-0.184602	-0.215741	-0.232485	-0.246352	-0.456738	-0.653649	-0.395164	-0.458844
-60	-0.0857781	-0.101367	-0.101952	-0.093381	-0.0984348	-0.11413	-0.118182	-0.22295	-0.320886	-0.194004	-0.220186
-40	-0.0431067	-0.0493223	-0.0487343	-0.0493914	-0.0495729	-0.050792	-0.0582589	-0.107933	-0.142805	-0.0890084	-0.102679
-20	-0.0212385	-0.0242068	-0.0229219	-0.0227237	-0.0212701	-0.0231329	-0.0262182	-0.0517371	-0.0650397	-0.0391952	-0.0461092
0	-0.00938558	-0.0107226	-0.0104628	0.000310225	-0.00902835	-0.00940188	-0.010764	-0.00534439	-0.0264341	-0.0150532	-0.0203925
20	-0.00328193	-0.00419705	-0.00332348	-0.00127386	-0.00346576	-0.00302305	-0.00316263	-0.00478969	-0.00849953	-0.00386217	-0.00761896
40	0.000529761	-0.00110626	0.000782032	0.00481262	-0.00074776	0.000211408	0.00106531	0.0070099	0.00059439	0.00196158	0.000511876
60	0.00285708	0.00130482	0.00363203	0.0103249	0.00220365	0.00249671	0.00356212	0.0158945	0.00701968	0.00604284	0.00594478
80	0.0063149	0.00344249	0.00710837	0.017462	0.00402	0.00362479	0.00548188	0.0306156	0.0101913	0.00889571	0.0133808
	Br
-160	-6.1728	-5.1728	-4.1728	-3.1728	-2.1728	-1.1728	-0.1728	0.8272	1.8272	-2.7803
-140	-4.3556	-3.6376	-3.4461	-1.3908	-3.5707	-1.5399	-4.1347	-3.4527	-4.0869	-1.8792
-120	-2.6949	-2.3446	-2.2222	-0.8589	-2.4235	-0.9912	-2.6907	-2.2142	-2.6935	-1.2038
-100	-1.6434	-1.3748	-1.3523	-0.4935	-1.5417	-0.5941	-1.5993	-1.3403	-1.6587	-0.7167
-80	-0.9355	-0.7573	-0.7784	-0.2648	-0.9301	-0.3404	-0.9045	-0.7693	-0.9435	-0.3964
-60	-0.5082	-0.3985	-0.4231	-0.1319	-0.5408	-0.1848	-0.4774	-0.4201	-0.505	-0.211
-40	-0.2635	-0.1976	-0.2153	-0.0628	-0.2935	-0.0944	-0.2402	-0.2151	-0.2703	-0.1058
-20	-0.1297	-0.0931	-0.1056	-0.0277	-0.158	-0.0465	-0.1161	-0.1046	-0.1244	-0.0508
0	-0.0607	-0.0418	-0.0484	-0.0111	-0.08	-0.0215	-0.0544	-0.0474	-0.0562	-0.0223
20	-0.0245	-0.0154	-0.0195	-0.00339	-0.0388	-0.00875	-0.022	-0.019	-0.0182	-0.00832
40	-0.00384	-0.000311	-0.00423	0.000184	-0.0159	-0.00179	-0.00549	-0.00464	0.00587	-0.000869
60	0.00626	0.0108	0.00255	0.00202	-0.00112	0.00331	0.00416	0.00377	0.0253	0.00392
80	0.0138	0.0472	0.00797	0.0037	0.00751	0.0135	0.011	0.00836	0.0524	0.0106
	I
-160	-3.37364	-1.47933	-1.5679	-1.55566	-0.471322	-1.2778	-0.685682	-1.51043	-13.6077	-15.2896
-140	-2.42267	-1.19445	-1.32887	-1.2753	-0.394602	-1.08537	-0.472606	-1.29098	-9.93826	-12.5076
-120	-1.7331	-0.943519	-1.06164	-1.02026	-0.321882	-0.883961	-0.416216	-0.99976	-7.7451	-11.3187
-100	-1.16505	-0.699121	-0.825813	-0.77217	-0.245959	-0.675818	-0.350461	-0.754813	-5.96631	-7.43713
-80	-0.72977	-0.497079	-0.625105	-0.544252	-0.183786	-0.506842	-0.212008	-0.519962	-4.5238	-5.27299
-60	-0.432802	-0.336891	-0.43666	-0.365835	-0.126991	-0.347401	-0.152832	-0.35122	-2.70836	-3.49568
-40	-0.240904	-0.209156	-0.285513	-0.233139	-0.0848071	-0.22079	-0.105525	-0.209827	-1.62987	-2.12602
-20	-0.124222	-0.119989	-0.172541	-0.134017	-0.0534498	-0.130018	-0.0650398	-0.119562	-0.885035	-1.2219
0	-0.0573041	-0.063373	-0.0943477	-0.0738598	-0.0329276	-0.0713682	-0.0380732	-0.067191	-0.412122	-0.624004
20	-0.0211789	-0.0298053	-0.0482725	-0.036823	-0.0190841	-0.0351459	-0.0199857	-0.0308241	-0.165903	-0.291973
40	0.00341773	-0.0109386	-0.0192452	-0.0151819	-0.00847093	-0.0129035	-0.00940953	-0.00804999	-0.0366805	-0.106012
60	0.0222393	-0.000715441	0.000549831	-4.93637e-06	-0.000727022	-0.000292981	-0.00162485	0.0078467	0.0538442	0.010752
80	0.0219961	0.00483055	0.0127206	0.0103797	0.00542103	0.00971491	0.00402735	0.0135781	0.2079	0.103231
	NO3
-160	-10.8148	-15.0781	-16.7579	-31.6069	-13.96	-19.9856	-28.4521	-24.041	-21.4227	-30.1861	-17.6114
-140	-5.74265	-11.6719	-12.7935	-24.881	-10.6671	-13.679	-22.82	-19.5612	-17.8309	-24.3965	-14.3231
-120	-2.62873	-8.25833	-9.12186	-18.1609	-7.56842	-9.15686	-17.496	-15.521	-14.3477	-19.3249	-10.898
-100	-1.11843	-5.45937	-5.96119	-12.1848	-4.91709	-5.39477	-12.5945	-11.9142	-10.7253	-13.8479	-7.65395
-80	-0.484678	-3.26281	-3.53654	-7.39381	-2.95621	-2.93289	-8.23992	-8.63106	-7.42549	-9.58723	-4.92324
-60	-0.219854	-1.82693	-1.94561	-4.11526	-1.60847	-1.45924	-4.9675	-5.75054	-4.68834	-6.18964	-2.96535
-40	-0.112149	-0.963437	-0.985131	-2.03265	-0.854012	-0.730267	-2.7374	-3.60085	-2.67539	-3.62538	-1.68705
-20	-0.0612136	-0.48737	-0.485519	-0.960932	-0.416863	-0.327982	-1.38068	-2.04053	-1.44793	-1.98054	-0.875899
0	-0.0376893	-0.251932	-0.241729	-0.421963	-0.200086	-0.140957	-0.669049	-1.07148	-0.743435	-0.898125	-0.449234
20	-0.0243611	-0.123922	-0.113634	-0.189401	-0.102303	-0.0343245	-0.300752	-0.51174	-0.354372	-0.203095	-0.238238
40	-0.0152249	-0.0570312	-0.0504638	-0.0758027	-0.0504256	0.0326717	-0.127566	-0.196408	-0.137872	0.521421	-0.0983728
60	-0.00620145	-0.02755	-0.0139942	-0.0222263	-0.0238789	0.127971	-0.0232194	0.0048372	0.00971428	1.43996	0.0104051
80	0.00436102	0.0183469	0.0146187	0.010264	-0.00696855	0.252746	0.0467589	0.160092	0.146091	3.8512	0.161682

## Sheet: Fig6D
	asp
-160	-0.0318698	-0.0866351	-0.054956	-0.0464425	-0.0978901	-0.0405038	-0.0806011	-0.038882	-0.0343437	-0.0479071
-140	-0.0255661	-0.0578459	-0.0359316	-0.0337107	-0.0658297	-0.0263111	-0.0529816	-0.0252108	-0.0239182	-0.0322448
-120	-0.0159889	-0.0354643	-0.0211972	-0.0228805	-0.0412886	-0.015402	-0.0314686	-0.0148416	-0.0160057	-0.0210741
-100	-0.00930754	-0.0172871	-0.0099922	-0.0116349	-0.0227548	-0.0071852	-0.0150083	-0.00680565	-0.00885664	-0.0123694
-80	-0.00474452	-0.00285316	-0.00133874	-0.00364431	-0.00931062	-0.000815081	-0.00198158	-0.00060033	-0.00272768	-0.0049507
-60	-0.000564487	0.00870421	0.00515127	0.00190982	0.00125592	0.00395206	0.00801213	0.00413559	0.00235208	0.00105193
-40	0.00314269	0.0176485	0.0100226	0.00578659	0.00823867	0.00759566	0.0155375	0.00760887	0.00678673	0.00590435
-20	0.00627207	0.0243415	0.0137413	0.00899835	0.0133653	0.0101338	0.0206109	0.010235	0.0104994	0.0100891
0	0.00950301	0.0296033	0.0164823	0.0115675	0.0173282	0.0118991	0.0244963	0.0121684	0.0137373	0.0138159
20	0.012002	0.0337808	0.0187503	0.0139083	0.0205064	0.0131509	0.0266056	0.0136128	0.0167355	0.0166868
40	0.014393	0.0376014	0.0206667	0.0159365	0.0227128	0.0143737		0.0149559	0.0196869	0.01963
60	0.0175618	0.0423058	0.0229832	0.0186311	0.0262784	0.0153376		0.0159958	0.0224889	0.0226015
80	0.0212149	0.0466909	0.0254718	0.0219997	0.02978	0.0165975		0.018053	0.0260076	0.0249142
	gluc
-160	-0.146396	-0.0209125		-0.103437	-0.054548	-0.035975	-0.142089	-0.0763363	-0.213096	-0.349909
-140	-0.104861	-0.0137834	-0.0724013	-0.0715044	-0.0366869	-0.0235774	-0.0967077	-0.0512833	-0.156877	-0.252758
-120	-0.067776	-0.00767899	-0.0431801	-0.0439882	-0.0210495	-0.0135802	-0.0576107	-0.028551	-0.101578	-0.167421
-100	-0.0369561	-0.00299229	-0.0202481	-0.0219621	-0.00928755	-0.00588595	-0.0263589	-0.0121874	-0.0512035	-0.0875808
-80	-0.0141711	0.000643903	-0.00426655	-0.0050201	-0.000838781	-0.000338771	-0.00345788	-0.00042962	-0.00975606	-0.0232099
-60	0.00102421	0.00323273	0.00557896	0.00674055	0.0049857	0.00334491	0.0118988	0.00798986	0.0206029	0.0232195
-40	0.00993074	0.00494326	0.0106392	0.0139441	0.00883906	0.005669	0.0206735	0.0132386	0.039797	0.053079
-20	0.0142763	0.00605482	0.0129282	0.0172891	0.0112618	0.00687665	0.0247503	0.0167615	0.0511817	0.0688111
0	0.0162255	0.00677313	0.0131802	0.0186705	0.0129222	0.00734542	0.0259255	0.019028	0.0572005	0.0767887
20	0.0173094	0.00753448	0.0128792	0.0187846	0.0140885	0.00768274	0.0255464	0.0212764	0.062085	0.0797807
40	0.0181093	0.00821426	0.0122211	0.0183132	0.0152119	0.00785204	0.0243498	0.0227346	0.0664718	0.0826909
60	0.0197457	0.00827393	0.0115544	0.0181514	0.0152796	0.00806388	0.0242861	0.0261774	0.0736828	0.0865845
80	0.0221907	0.0100534	0.0116903	0.019936	0.0145628	0.0084867	0.0245051	0.0305227	0.0828336	0.0990194
	glut
-160	-0.0356059	-0.0419058	-0.0489731	-0.0361817	-0.0134822	-0.0180493	-0.0390497	-0.0292914	-0.0355881	-0.0216882	-0.0387515	-0.0343133	-0.0373766	-0.0496841	-0.0400787	-0.0401844	-0.0282935	-0.0284485	-0.0351234	-0.03181
-140	-0.0247359	-0.0295511	-0.0347159	-0.0263394	-0.00940121	-0.0129114	-0.0272734	-0.0209949	-0.0246855	-0.0161756	-0.026573	-0.0233997	-0.0255634	-0.0359212	-0.0282352	-0.0287584	-0.0220209	-0.0201629	-0.0250649	-0.0215242
-120	-0.0165323	-0.020061	-0.0239546	-0.0180331	-0.00653507	-0.00912121	-0.0183708	-0.0144853	-0.0167722	-0.011594	-0.0176918	-0.0151541	-0.0174098	-0.0252254	-0.0192244	-0.0197541	-0.0154613	-0.0135247	-0.0167805	-0.013801
-100	-0.0102058	-0.0124277	-0.0159597	-0.0116923	-0.00411598	-0.00620644	-0.0115951	-0.00948749	-0.0107734	-0.00803482	-0.0108974	-0.00908005	-0.0109835	-0.0170253	-0.0123696	-0.0125695	-0.0100851	-0.00852019	-0.0103316	-0.00795099
-80	-0.00529355	-0.00639127	-0.00983896	-0.0068183	-0.00253126	-0.00382786	-0.0066001	-0.00524813	-0.00632899	-0.00494054	-0.00585927	-0.00465455	-0.0060938	-0.0105059	-0.00666071	-0.00723217	-0.00576661	-0.00486361	-0.00559628	-0.00390096
-60	-0.00164252	-0.00190607	-0.00519684	-0.00311047	-0.00120606	-0.00205815	-0.0031121	-0.0019626	-0.003074	-0.00242037	-0.00222421	-0.00144594	-0.00273922	-0.00542235	-0.00276814	-0.00321636	-0.00258958	-0.00229503	-0.00227058	-0.00113573
-40	0.00104751	0.00159744	-0.0015525	-0.000335568	-0.000215122	-0.000815878	-0.000616754	0.000565196	-0.000882281	-0.000359991	0.000358702	0.000717641	-0.000278508	-0.00171553	0.00028811	-0.000158115	-0.000408918	-0.000524469	4.03663e-05	0.000625026
-20	0.00294615	0.00411403	0.00116323	0.00170003	0.000483352	0.000140486	0.00100875	0.00269999	0.000555782	0.00143243	0.00214669	0.00210964	0.00133219	0.00105995	0.00259505	0.00216811	0.000962239	0.000680937	0.00153001	0.00164192
0	0.00425339	0.00591941	0.00331092	0.00346937	0.00100801	0.000890282	0.00215121	0.00470262	0.00148831	0.00308196	0.00343975	0.00296625	0.00259124	0.00311049	0.00451493	0.00438082	0.00194504	0.00153829	0.00249884	0.00235446
20	0.00533353	0.00733419	0.00498455	0.00481564	0.00157545	0.00146058	0.00277105	0.00624274	0.00211196	0.00442269	0.00415248	0.00360015	0.00396703	0.00486487	0.00556081	0.00629807	0.00262857	0.00200466	0.00322143	0.00286101
40	0.00627374	0.00852836	0.00644395	0.0063082	0.00238467	0.00211756	0.00350119		0.00264857	0.00587231	0.00523588	0.00398095	0.00468424	0.00632403	0.00694051	0.00818279	0.00385332	0.00258391	0.00390882	0.00350559
60	0.0072528	0.00971193	0.00764521	0.00692124	0.00307549	0.00266075	0.00381419	0.00986967	0.00336117	0.00808781	0.00590949	0.00432943	0.00516894	0.00788123	0.00899587	0.00846431	0.00388044	0.00302445	0.00446449	0.00422825
	hco3
-160	0.0127713	0.010131	0.0524706	0.0250952	0.0205665	0.0113436	0.0366023	0.0181365	0.0152703	0.0254444
-140	0.00857707	0.00715735	0.0304347	0.0208513	0.0185286	0.0102036	0.0239901	0.0155851	0.0117244	0.0216761
-120	0.00610371	0.0032576	0.00863552	0.0156945	0.0133293	0.00896409	0.0193953	0.0120072	0.00902439	0.0173208
-100	0.00329705	0.00212431	0.0129033	0.0111964	0.0115626	0.00690915	0.0137884	0.00755479	0.00530883	0.0106174
-80	0.000237485	-0.000941414	-0.000453772	0.00317672	0.00422145	0.00369376	0.00416962	0.00172645	-5.35743e-06	0.00142118
-60	-0.00282431	0.00865685	-0.0170443	-0.0105316	-0.00546032	-0.00222014	-0.0065856	-0.00568747	-0.00823528	-0.0118456
-40	-0.00798332	-0.0100815	-0.039614	-0.027562	-0.0191958	-0.0119201	-0.0194793	-0.0166507	-0.021617	-0.0312701
-20	-0.0190701	-0.0281445	-0.0681131	-0.0560035	-0.04103	-0.0285636	-0.0363779	-0.0346786	-0.0413521	-0.0591443
0	-0.0244709	-0.0284685	-0.10936	-0.0978506	-0.0740664	-0.054671	-0.0599942	-0.057637	-0.0728511	-0.101433
20	-0.0388164	-0.0454487	-0.160241	-0.159177	-0.125261	-0.0896818	-0.0882642	-0.0870582	-0.116885	-0.160722
40	-0.0547695		-0.228136	-0.234473	-0.197158	-0.140275	-0.164749	-0.137702	-0.178785	-0.24478
60	-0.0822733		-0.311921	-0.322563	-0.325147	-0.204677	-0.187223			-0.345283
80	-0.110916		-0.376152	-0.424441	-0.470205	-0.28849	-0.245936

## Sheet: Fig6E
H120A	glutamate	-64.6009	gluconate	-61.4417	aspartate	-84.6365	HCO3	-20.1841
		-63.9348		-91.9017		-79.0418		-23.8317
		-52.605		-77.9097		-79.4947		-8.711
		-70.4326		-86.096		-78.1328		-5.0736
		-62.0547		-82.4736		-76.03		-15.0865
		-64.1002		-90.5805		-87.034		-18.6137
		-71.1663		-73.5406		-80.3201		-26.4858
		-62.9505		-87.662		-81.3293		-30.1966
		-68.4811		-73.1855		-81.6849		-4.4942
		-64.4167		-73.5169		-82.0223		-4.752
		-59.001
		-62.418
		-65.7906
		-59.2239
		-69.4928
		-64.6125
		-60.4498
		-68.3771
		-60.2242
		-66.8147

## Sheet: Fig6F
6.5	-86.642	7	-74.899	7.4	-69.756	8	-78.335	9	-82.852
	-89.173		-89.044		-85.262		-96.643		-80.547
	-81.384		-87.77		-61.4417		-78.9		-100.845
	-83.124		-92.325		-91.9017		-81.6		-94.239
	-68.2		-80.409		-77.9097		-68.5		-68.6
	-81.6		-84.416		-86.096		-66.5		-58.8
	-71.2		-82.7		-82.4736		-61.7		-56.2
			-78.6		-90.5805
					-73.5406
					-87.662
					-73.1855
					-73.5169
