# Supplementary material for: Vesicular glutamate transporters are H+-anion exchangers that operate at variable stoichiometry
Source: Nat Commun. 2023 May 11;14:2723. doi: 10.1038/s41467-023-38340-9 (PMC10175566; doi:10.1038/s41467-023-38340-9)
Supplement: Supplementary file 4 — Source Data [file 41467_2023_38340_MOESM4_ESM.zip › Fahlke_source data/369018_3_data_set_7510601_rssjq6.xlsx]

## Sheet: FugS2
	cell	2023_01_31/1	2023_01_31/2	2023_01_31/3	2023_01_31/4	2023_02_01/1	2023_02_01/3	2023_02_01/4	2023_02_01/5	2023_02_02/1
transfected with WT k2777#1	40 mM Br	-1	-1	-1	-1	-1	-1	-1	-1	-1
140 mM internal Cl, pH 7.4		-0.527946	-0.496209	-0.533506	-0.543507	-0.517956	-0.534104	-0.529504	-0.575792	-0.484313
external pH 5.5 , with		-0.263368	-0.228722	-0.268196	-0.286817	-0.253566	-0.271025	-0.270303	-0.324505	-0.24155
given [anion], + Gluc up to 140 mM total		-0.128028	-0.112032	-0.134066	-0.14516	-0.120223	-0.140575	-0.135219	-0.193802	-0.110793
		-0.0565853	-0.0534578	-0.0605924	-0.0722667	-0.0433543	-0.0701601	-0.0668724	-0.12761	-0.0538066
		-0.0235684	-0.0239477	-0.0345314	-0.0335429	-0.0231089	-0.0357121	-0.0304894	-0.0735771	-0.0252965
		-0.00778882	-0.0118957	-0.00284088	-0.01519	-0.0170169	-0.0151013	-0.016421	-0.0486439	-0.00874739
		-0.00330267	-0.00469532	-0.00212645	-0.00620992	-0.00130828	-0.00774531	-0.0077542	-0.0243766	-0.00518138
		-0.000818769	-0.00203357	-0.00221541	-0.00188571	-0.0032524	-0.00292194	-0.00250539	-0.00896184	-0.00137623
		-0.000144299	-7.99331e-05	-0.00186268	0.000239701	-0.00408636	-0.000309873	0.00116323	0.00451288	0.000714296
		-0.000374603	0.000106601	-0.0029492	0.00181386	-0.00567669	0.00160969	0.00453147	0.0152326	0.00168961
		-0.000552246	0.000474022	-0.000528386	0.00154969	-0.00621494	0.00182983	0.00623475	0.0283026	0.000900294
	40 mM I	-0.145514	-0.170319	-0.125647	-0.220443	-0.100507	-0.209414	-0.180855	-0.262254	-0.115064
		-0.0799811	-0.0855813	-0.0725009	-0.11229	-0.0698078	-0.106217	-0.10066	-0.190187	-0.060337
		-0.038789	-0.0395663	-0.0458096	-0.0597793	-0.0328104	-0.0574881	-0.0667742	-0.166196	-0.0372462
		-0.023144	-0.0197959	-0.0214579	-0.0325494	-0.00859776	-0.0369322	-0.0350902	-0.132106	-0.0202132
		-0.0111815	-0.00894864	-0.00982411	-0.0177019	-0.000179578	-0.0235157	-0.0195797	-0.0866593	-0.0124913
		-0.00887492	-0.00333374	-0.00428068	-0.0085645	-0.00191875	-0.016035	-0.0105041	-0.0615334	-0.00801043
		-0.00292818	-0.00276134	0.00537085	-0.00468284	-0.00224765	-0.00909176	-0.00726552	-0.0416268	-0.00318307
		-0.00124408	-0.000714536	0.00248198	-0.00175192	0.0010799	-0.00506013	-0.00211738	-0.0251836	-0.0019994
		3.69084e-05	0.000206196	0.00075596	-0.000357383	-0.000794923	-0.00216502	0.000233543	-0.00918315	0.000128948
		0.00184461	0.000764011	0.00104499	0.00156858	0.000270342	0.000518557	0.0016454	0.00707902	0.00179731
		0.00324012	0.000556958	-0.000351603	0.00260605	-0.00197389	0.00296804	0.00306133	0.0216085	0.00360774
		0.0060071	0.000312726	-0.00200523	0.00310001	-0.00238623	0.00459008	0.00400732	0.039556	0.00490707
	10 mM Br	-0.673011	-0.447102	-0.581662	-0.514121
		-0.335807	-0.230444	-0.292391	-0.269596
		-0.16046	-0.117075	-0.144365	-0.138325
		-0.0756742	-0.0585762	-0.0700116	-0.0709589
		-0.034406	-0.0303272	-0.0304679	-0.0375156
		-0.0157948	-0.014497	-0.0160994	-0.0176954
		-0.00569114	-0.00869769	0.0044426	-0.0086125
		-0.00195948	-0.00508998	4.51779e-05	-0.00411517
		-0.000949385	-0.00296303	-0.00476782	-0.00243324
		-0.00142494	0.0115933	-0.004114	-0.00147939
		-0.00216759	0.0352056	-0.00535093	-0.0010418
		-0.00302936	0.0765674	-0.00676379	-0.00170485
	10 mM I	-0.112246	-0.13644	-0.091156	-0.164465
		-0.0632688	-0.0698066	-0.0501644	-0.0869197
		-0.031836	-0.0349768	-0.0332246	-0.0478092
		-0.0191997	-0.0171546	-0.0110557	-0.0282379
		-0.00956629	-0.00828115	-0.00579709	-0.0168221
		-0.00433185	-0.00346443	-0.0040186	-0.00796711
		-0.00122557	-0.00310638	0.0110027	-0.00486834
		-0.000998481	-0.00148083	0.00364707	-0.00178041
		-0.00100641	-0.0014275	-0.00105369	-0.00153854
		-0.00112185	-0.00152102	-0.00216546	-0.000652828
		-0.00159545	-0.00228088	-0.00411513	-0.000430161
		-0.00188532	-0.00292635	-0.00583161	-0.00101486
	40 mM Cl					-1.19006	-2.06126	-1.21423	-2.53693	-1.26153
						-0.652279	-1.11894	-0.679813	-1.37014	-0.673253
						-0.330692	-0.568578	-0.376997	-0.726361	-0.349213
						-0.149646	-0.289287	-0.199242	-0.370782	-0.177699
						-0.0641911	-0.142769	-0.102172	-0.182025	-0.0905833
						-0.0294653	-0.0695534	-0.0510119	-0.0857385	-0.0473648
						-0.016281	-0.0322083	-0.0262714	-0.041562	-0.0235369
						-0.00490959	-0.0156796	-0.0106806	-0.0201657	-0.0103528
						-0.00530485	-0.00701878	-0.00392988	-0.00872581	-0.00492614
						-0.00551029	-0.00301371	-0.000246178	-0.00247681	-0.000436549
						-0.00677368	-0.00020442	0.00322966	0.00251359	0.0257143
						-0.00863435	0.00170679	0.00481026	0.00363873	0.0333829
	only Gluc					-0.123895	-0.243297	-0.256009	-0.432374
						-0.0735545	-0.129224	-0.142405	-0.185095
						-0.0644405	-0.0737462	-0.0836855	-0.0813433
						-0.041557	-0.050785	-0.0507013	-0.0443256
						-0.0227566	-0.0330233	-0.0335173	-0.0238128
						-0.0196969	-0.021974	-0.0241499	-0.0147606
						-0.017136	-0.0115717	-0.0139902	-0.0126197
						-0.0129037	-0.00913609	-0.00813733	-0.00774416
						-0.0177103	-0.00659235	-0.004635	-0.00516946
						-0.0131267	-0.00481138	-0.00193315	-0.00254207
						-0.0181056	-0.00383663	0.00051355	-0.00062716
						-0.0192772	-0.00425347	0.00244915	3.74424e-05
