# Supplementary material for: Vesicular glutamate transporters are H+-anion exchangers that operate at variable stoichiometry
Source: Nat Commun. 2023 May 11;14:2723. doi: 10.1038/s41467-023-38340-9 (PMC10175566; doi:10.1038/s41467-023-38340-9)
Supplement: Supplementary file 4 — Source Data [file 41467_2023_38340_MOESM4_ESM.zip › Fahlke_source data/369018_3_data_set_7510603_rsdjq6.xlsx]

## Sheet: FigS5A
5Cl
-140	0.312321	0.499181	0.391036	0.568992	0.537475	0.452891	0.454473	nan	0.536359	nan	nan	nan	nan	nan	nan	nan	nan	0.473594	0.368866		nan	0.842698	0.644198
-120	0.198129	0.304352	0.227095	0.408456	0.372858	0.301989	0.261745	nan	0.368586	nan	nan	nan	nan	nan	nan	nan	nan	0.303447	0.222043		nan	0.617619	0.457503
-100	0.12411	0.196547	0.120023	0.29284	0.256462	0.18576	0.135049	nan	0.25897	nan	nan	nan	nan	nan	nan	nan	nan	0.196196	0.144296		nan	0.440406	0.322004
-80	0.0743224	0.123063	0.0731306	0.195144	0.180985	0.0909042	0.0866781	nan	0.168474	nan	nan	nan	nan	nan	nan	nan	nan	0.127202	0.0907864		nan	0.288846	0.206569
-60	0.0460827	0.0830829	0.0406216	0.141874	0.128102	0.0802591	0.0623334	nan	0.106903	nan	nan	nan	nan	nan	nan	nan	nan	0.0808698	0.0571917		nan	0.16413	0.128448
-40	0.0307039	0.0573516	0.0256171	0.103194	0.0921442	0.0593418	0.0377422	nan	0.0799735	nan	nan	nan	nan	nan	nan	nan	nan	0.0544525	0.0394975		nan	0.0643398	0.0506888
-20	0.0181619	0.0415561	0.0245338	0.0800428	0.0644577	0.0455513	0.0114245	nan	0.0535093	nan	nan	nan	nan	nan	nan	nan	nan	0.0374927	0.0312495		nan	-0.0211661	-0.00837786
0	0.00800284	0.0362657	0.0209212	0.0582855	0.0474238	0.0411971	0.0346434	nan	0.0404099	nan	nan	nan	nan	nan	nan	nan	nan	0.0267837	0.0285614		nan	-0.109124	-0.0643823
20	0.0037314	0.0335484	0.0229077	0.0535022	0.0302022	0.0378291	0.039572	nan	0.0288916	nan	nan	nan	nan	nan	nan	nan	nan	0.0164006	0.030794		nan	-0.181491	-0.111081
40	0.00120248	0.0250641	0.0262455	0.0359694	0.0243355	0.046682	0.0290147	nan	0.0238126	nan	nan	nan	nan	nan	nan	nan	nan	0.0113573	0.0330716		nan	-0.283901	-0.129841
60	-0.00163831	0.0278621	0.0296216	0.0350802	0.0146827	0.046273	0.0515693	nan	0.0171401	nan	nan	nan	nan	nan	nan	nan	nan	0.00992649	0.0374536		nan	-0.337447	-0.16507
10Cl
-140	0.502373	nan	0.466914	0.755607	0.747639	0.642939	0.681411	nan	0.730433	nan	nan	nan	nan	nan	nan	nan	nan	0.650025	0.597255		0.854481	0.86413	0.724591
-120	0.312779	nan	0.287095	0.505937	0.508468	0.427204	0.441187	nan	0.494762	nan	nan	nan	nan	nan	nan	nan	nan	0.429298	0.377134		0.582152	0.601937	0.488442
-100	0.18462	nan	0.174009	0.337225	0.348549	0.272785	0.256255	nan	0.349252	nan	nan	nan	nan	nan	nan	nan	nan	0.282979	0.250501		0.380656	0.404018	0.345854
-80	0.104965	nan	0.111216	0.226972	0.247897	0.163519	0.177175	nan	0.228291	nan	nan	nan	nan	nan	nan	nan	nan	0.188842	0.163089		0.241969	0.253931	0.207579
-60	0.0627895	nan	0.0711306	0.164891	0.172244	0.126917	0.125622	nan	0.141958	nan	nan	nan	nan	nan	nan	nan	nan	0.123523	0.104286		0.140732	0.128971	0.120091
-40	0.0372082	nan	0.0450788	0.114811	0.122553	0.085732	0.0769243	nan	0.100223	nan	nan	nan	nan	nan	nan	nan	nan	0.0822735	0.0717434		0.0578398	0.0251922	0.0398048
-20	0.0204619	nan	0.0353896	0.0779197	0.0826081	0.0747862	0.0290226	nan	0.0637863	nan	nan	nan	nan	nan	nan	nan	nan	0.0544367	0.0512414		-0.0060252	-0.0502937	-0.0267457
0	0.00919743	nan	0.0252905	0.0490383	0.0557178	0.0446793	0.0394526	nan	0.0415397	nan	nan	nan	nan	nan	nan	nan	nan	0.0354045	0.0377312		-0.0626369	-0.136544	-0.0818266
20	0.00308081	nan	0.0262883	0.0350984	0.0354515	0.0464354	0.0365925	nan	0.0244469	nan	nan	nan	nan	nan	nan	nan	nan	0.0194741	0.0329304		-0.116876	-0.207629	-0.144438
40	-0.0028929	nan	0.00563739	0.00761051	0.0209723	0.039471	0.0261466	nan	0.0144565	nan	nan	nan	nan	nan	nan	nan	nan	0.00432621	0.030476		-0.164007	-0.270666	-0.19236
60	-0.0065106	nan	0.0313333	-0.00300864	0.011928	0.037342	-0.0130594	nan	0.00866688	nan	nan	nan	nan	nan	nan	nan	nan	0.00312881	0.0396315		-0.224693	-0.335692	-0.251142
20Cl
-140	0.755162	0.785573	0.758514	0.912427	0.872121	0.843391	0.940212	nan	0.865971	nan	0.870614	nan	nan	nan	nan	nan	nan	0.860292	0.804932		0.951003	0.934028	0.858084
-120	0.469796	0.508101	0.477455	0.650236	0.606235	0.572868	0.620828	nan	0.601116	nan	0.583966	nan	nan	nan	nan	nan	nan	0.565906	0.526424		0.631313	0.623556	0.577639
-100	0.289788	0.330677	0.283198	0.447626	0.418274	0.383145	0.390867	nan	0.421557	nan	0.392761	nan	nan	nan	nan	nan	nan	0.371601	0.353088		0.40903	0.412689	0.374846
-80	0.164765	0.2092	0.175721	0.292662	0.293313	0.23753	0.300967	nan	0.278822	nan	0.258372	nan	nan	nan	nan	nan	nan	0.240944	0.228854		0.248809	0.236212	0.220187
-60	0.0959741	0.13163	0.0986081	0.206155	0.199985	0.168156	0.181193	nan	0.170883	nan	0.172171	nan	nan	nan	nan	nan	nan	0.152387	0.14762		0.128022	0.100607	0.106113
-40	0.0534247	0.0787235	0.0497973	0.137094	0.136654	0.114462	0.107435	nan	0.11637	nan	0.107295	nan	nan	nan	nan	nan	nan	0.094225	0.0955515		0.0343907	-0.0112519	0.00685537
-20	0.0277755	0.046282	0.0274347	0.0813239	0.0856741	0.0672144	0.0285334	nan	0.071273	nan	0.0635	nan	nan	nan	nan	nan	nan	0.0541819	0.0603008		-0.0485885	-0.11236	-0.0788805
0	0.00757886	0.0250128	0.00199099	0.0332946	0.0466789	0.0438192	0.0259716	nan	0.0373283	nan	0.0346075	nan	nan	nan	nan	nan	nan	0.0263248	0.0362721		-0.121876	-0.222227	-0.171059
20	-0.00335083	0.00877257	-0.00938063	0.0134681	0.0147694	0.0239544	-0.0134771	nan	0.0107711	nan	0.00967577	nan	nan	nan	nan	nan	nan	0.00638051	0.0231877		-0.195026	-0.312184	-0.256363
40	-0.0145798	-0.0227281	-0.0230495	-0.0318974	-0.00455219	0.00911147	-0.0114921	nan	-0.00998887	nan	-0.00768601	nan	nan	nan	nan	nan	nan	-0.0112254	0.0164533		-0.270819	-0.412171	-0.349935
60	-0.0295211	-0.0447646	-0.0335968	-0.039693	-0.0251352	-0.0210496	-0.0304308	nan	-0.0223061	nan	-0.0213498	nan	nan	nan	nan	nan	nan	-0.018942	0.0184261		-0.347278	-0.521574	-0.45068
40Cl
-140	1	1	1	1	1	1	1	nan	1	1	1	1	1	1	1	1	1	1	1		1	1	1
-120	0.673909	0.631039	0.613986	0.693496	0.676667	0.665245	0.650782	nan	0.698169	0.682193	0.681304	0.654229	0.688347	0.666281	0.669624	0.425039	0.667187	0.66853	0.672523		0.650648	0.663263	0.632089
-100	0.358929	0.403692	0.355766	0.468603	0.458063	0.430837	0.405346	nan	0.494732	0.464253	0.461311	0.429155	0.448426	0.446774	0.455081	-0.0257989	0.432098	0.444956	0.444074		0.404926	0.408489	0.423005
-80	0.202576	0.243337	0.200991	0.305618	0.31012	0.253046	0.261983	nan	0.320251	0.307795	0.298184	0.26786	0.298856	0.291169	0.300666	-0.0588235	0.27911	0.288175	0.286969		0.22657	0.210421	0.22421
-60	0.111552	0.140867	0.101356	0.201256	0.192731	0.169329	0.156132	nan	0.189531	0.194142	0.189253	0.157455	0.174917	0.181219	0.191866	-0.177455	0.173482	0.178714	0.175414		0.0956987	0.0395438	0.0700701
-40	0.0594805	0.0609291	0.0336689	0.111799	0.112363	0.0901464	0.0618879	nan	0.110317	0.113218	0.10634	0.0900949	0.095392	0.10869	0.113944	-0.227854	0.100271	0.100753	0.100569		-0.0147467	-0.102569	-0.0630816
-20	0.0213178	0.00795152	-0.00725676	0.038586	0.0470646	0.0268292	-0.0362465	nan	0.039527	0.0461106	0.0456877	0.0316871	0.0352657	0.0530198	0.0565809	-0.227753	0.0374683	0.0450345	0.0470872		-0.11456	-0.241986	-0.209786
0	-0.012429	-0.0291499	-0.0399189	-0.0287581	0.000718301	-0.0255963	-0.0738375	nan	-0.00932559	-0.00998336	-0.00122526	-0.0202006	-0.0163691	0.0147641	0.0127133	-0.246973	-0.0181016	0.00289654	0.00919702		-0.215647	-0.395192	-0.353078
20	-0.0347637	-0.0623073	-0.0548694	-0.0783625	-0.0440853	-0.0612182	-0.123943	nan	-0.0519784	-0.0464253	-0.0424044	-0.0478149	-0.0445373	-0.0138935	-0.0355917	-0.244292	-0.0864119	-0.0286057	-0.0163869		-0.316178	-0.543262	-0.509612
40	-0.0494627	-0.0811866	-0.0750923	-0.122523	-0.07643	-0.10535	-0.136795	nan	-0.0805071	-0.103668	-0.0880307	-0.0847674	-0.0714506	-0.0330895	-0.0418551	-0.186608	-0.0391506	-0.0527432	-0.0334274		-0.429528	-0.707722	-0.673526
60	-0.0524488	-0.108863	-0.115962	-0.164815	-0.106547	-0.137676	-0.170162	nan	-0.106901	-0.114236	-0.090227	-0.109126	-0.0994546	-0.0444812	-0.105809	-0.0701922	-0.192634	-0.0691415	-0.0389744		-0.544405	-0.873816	-0.871335
80Cl
-140	0.461454	1.19473	0.504506	1.88448	0.424963	1.71899	1.08779	nan	nan	nan	nan	nan	nan	nan	nan	nan	nan	0.732325	nan		0.831134	0.850365	0.832136
-120	0.270493	0.711539	0.33804	1.27528	0.280523	1.27591	0.755089	nan	nan	nan	nan	nan	nan	nan	nan	nan	nan	0.462791	nan		0.515914	0.543215	0.525621
-100	0.165594	0.386437	0.210036	0.831267	0.174988	0.743486	0.529537	nan	nan	nan	nan	nan	nan	nan	nan	nan	nan	0.291714	nan		0.310862	0.319713	0.302106
-80	0.0865739	0.191735	0.110762	0.514105	0.0884031	0.390883	0.350241	nan	nan	nan	nan	nan	nan	nan	nan	nan	nan	0.160126	nan		0.155627	0.105461	0.146754
-60	0.0365684	0.0620134	0.0430075	0.270511	0.0436212	0.14381	0.214653	nan	nan	nan	nan	nan	nan	nan	nan	nan	nan	0.0655451	nan		0.0316287	-0.0842794	-0.0415091
-40	0.000742636	-0.0289631	-0.0121392	0.0732433	-0.00613844	-0.108436	0.146178	nan	nan	nan	nan	nan	nan	nan	nan	nan	nan	0.00232468	nan		-0.0786264	-0.256248	-0.210836
-20	-0.0273316	-0.0947291	-0.0651211	-0.0798142	-0.0423675	-0.363376	0.0895293	nan	nan	nan	nan	nan	nan	nan	nan	nan	nan	-0.044256	nan		-0.180997	-0.446248	-0.383376
0	-0.0510337	-0.147135	-0.107379	-0.242559	-0.0719922	-0.492079	0.0468897	nan	nan	nan	nan	nan	nan	nan	nan	nan	nan	-0.078344	nan		-0.287155	-0.639589	-0.573833
20	-0.0686455	-0.204965	-0.15036	-0.436596	-0.101471	-0.692634	0.01353	nan	nan	nan	nan	nan	nan	nan	nan	nan	nan	-0.0984312	nan		-0.400089	-0.852661	-0.800463
40	-0.0795221	-0.218158	-0.179536	-0.657749	-0.134271	-0.903546	-0.0125475	nan	nan	nan	nan	nan	nan	nan	nan	nan	nan	-0.11767	nan		-0.521663	-1.08882	-1.04459
60	-0.111636	-0.260338	-0.214255	-0.807438	-0.158386	-0.959943	-0.0280197	nan	nan	nan	nan	nan	nan	nan	nan	nan	nan	-0.117748	nan		-0.667433	-1.34156	-1.30744
100Cl
-140	0.52432	1.21045	0.499619	2.23432	0.405025	1.66596	1.25615	nan	nan	nan	nan	nan	nan	nan	nan	nan	nan	0.750537	nan		0.740659	0.771071	0.77079
-120	0.309643	0.713897	0.322054	1.60123	0.263301	1.02672	0.877001	nan	nan	nan	nan	nan	nan	nan	nan	nan	nan	0.464305	nan		0.482591	0.502035	0.489725
-100	0.192369	0.38385	0.191647	1.12987	0.153586	0.537643	0.621455	nan	nan	nan	nan	nan	nan	nan	nan	nan	nan	0.282425	nan		0.277547	0.276897	0.282095
-80	0.0921759	0.176928	0.0907639	0.729583	0.0690455	0.257436	0.402281	nan	nan	nan	nan	nan	nan	nan	nan	nan	nan	0.148279	nan		0.132252	0.0848582	0.0962766
-60	0.0364868	0.0503298	0.0232133	0.415502	0.0205422	0.0155082	0.238078	nan	nan	nan	nan	nan	nan	nan	nan	nan	nan	0.0449705	nan		0.018787	-0.0963604	-0.0794741
-40	-0.00969182	-0.0437755	-0.038454	0.143488	-0.0304766	-0.228462	0.138574	nan	nan	nan	nan	nan	nan	nan	nan	nan	nan	-0.0254315	nan		-0.0749231	-0.278355	-0.261286
-20	-0.0427069	-0.107034	-0.094405	-0.12274	-0.0718006	-0.46626	0.0496517	nan	nan	nan	nan	nan	nan	nan	nan	nan	nan	-0.0788337	nan		-0.16762	-0.493069	-0.462413
0	-0.0676743	-0.161915	-0.145357	-0.363883	-0.111048	-0.601847	-0.0117143	nan	nan	nan	nan	nan	nan	nan	nan	nan	nan	-0.120435	nan		-0.25276	-0.714203	-0.688351
20	-0.0967326	-0.208728	-0.190354	-0.611638	-0.14752	-0.788816	-0.0652924	nan	nan	nan	nan	nan	nan	nan	nan	nan	nan	-0.142087	nan		-0.354761	-0.960597	-0.954664
40	-0.115386	-0.244177	-0.235082	-0.846743	-0.17937	-1.02855	-0.101129	nan	nan	nan	nan	nan	nan	nan	nan	nan	nan	-0.189016	nan		-0.441604	-1.23011	-1.24346
60	-0.132417	-0.313026	-0.276346	-1.01551	-0.225927	-1.24983	-0.134283	nan	nan	nan	nan	nan	nan	nan	nan	nan	nan	-0.171214	nan		-0.563933	-1.53998	-1.59306

## Sheet: FigS5B
5Cl	0.312321	0.499181	0.391036	0.568992	0.537475	0.452891	0.454473	nan	0.536359	nan	nan	nan	nan	nan	nan	nan	nan	0.473594	0.368866		nan	0.842698	0.644198
10Cl	0.312779	nan	0.287095	0.505937	0.508468	0.427204	0.441187	nan	0.494762	nan	nan	nan	nan	nan	nan	nan	nan	0.429298	0.377134		0.582152	0.601937	0.488442
20Cl	0.755162	0.785573	0.758514	0.912427	0.872121	0.843391	0.940212	nan	0.865971	nan	0.870614	nan	nan	nan	nan	nan	nan	0.860292	0.804932		0.951003	0.934028	0.858084
40Cl	1	1	1	1	1	1	1	nan	1	1	1	1	1	1	1	1	1	1	1		1	1	1
80Cl	0.461454	1.19473	0.504506	1.88448	0.424963	1.71899	1.08779	nan	nan	nan	nan	nan	nan	nan	nan	nan	nan	0.732325	nan		0.831134	0.850365	0.832136
100Cl	0.52432	1.21045	0.499619	2.23432	0.405025	1.66596	1.25615	nan	nan	nan	nan	nan	nan	nan	nan	nan	nan	0.750537	nan		0.740659	0.771071	0.77079

## Sheet: Fig. 5d
Cl		Glu		Glu
Fluo	Current			Fluo	Curr
2114978	2094.85			2150738	81.5808
558584	529.316			1430601	24.903
1166606	1655.6			1193777	38.807
409122	366.572			2183381	100.283
1240569	966.594			2081600	89.642
636579	1111.9			3573265	124.807
313905	479.867			3609427	125.756
690030	1055.7			2262071	85.625
1306838	2049.48			2851885	91.881
2945467	1494.15			1857520	60.314
862918	1049.63			2078580	106.567
654641	478.259			1221655	38.3908
2269472	2386.22			2276036	34.098
2897410	3054.84			1444101	34.067
2272284	3237.07			3604422	168.298
2383657	3111.49			1859155	56.558
352090	595.206			3020733	97.357
887219	1278.26			2092233	82.383
422695	592.521			1348345	38.618
508272	729.265			1180580	42.118
1724880	2015.48			1863914	57.205
2227064	2861.98			1610148	32.438
1570464	1700.54
1082773	1377.91
657963	700.666
1914887	3861.24

## Sheet: Fig.S5c
	cell	2023_02_02/2	2023_02_03/1	2023_02_03/2	2023_02_04/1	2023_02_04/2	2023_02_04/3
transfected with WT k2777#1	40 mM Br	-1	-1	-1	-1	-1	-1
140 mM internal Glut, pH 7.4		-0.687698	-0.825997	-0.641322	-0.632494	-0.668091	-0.671566
external pH 5.5 , with		-0.477674	-0.425183	-0.410668	-0.410032	-0.41722	-0.465654
given [anion], + Gluc up to 140 mM total		-0.319006	-0.248846	-0.256994	-0.251696	-0.258446	-0.280861
		-0.210899	-0.160916	-0.14834	-0.152334	-0.138974	-0.142809
		-0.122575	-0.0697835	-0.0898041	-0.0883706	-0.0631364	-0.0624939
		-0.0479191	-0.0102508	-0.0303755	-0.0457122	-0.0149551	0.00526525
		0.0058602	0.0205717	0.0168695	-0.0134444	0.0166247	0.0512007
		0.0548781	0.0488032	0.0549493	0.0106258	0.0403353	0.0817475
		0.101954	0.0681488	0.0831638	0.024567	0.0687928	0.116127
		0.151581	0.0707527	0.127766	0.0474961	0.0798586	0.127403
		0.199023	0.0648525	0.157503	0.0519714	0.136275	0.116064
	40 mM I		-0.144047	-0.287348	-0.24532	-0.249966	-0.320341
			-0.0835478	-0.152223	-0.157592	-0.194692	-0.116208
			-0.0497151	-0.0942199	-0.120721	-0.144476	-0.126802
			-0.0172229	-0.0529058	-0.0829001	-0.117439	-0.102566
			0.00338852	-0.0237212	-0.0573702	-0.0865157	-0.0141649
			0.00932953	-0.00724154	-0.0349508	-0.0604136	-0.00937543
			0.017147	0.0197657	-0.0171211	-0.0304856	0.0551318
			0.019404	0.0453213	0.00151373	-0.00432967	0.075131
			0.0490145	0.0750438	0.0162427	0.0261328	0.114192
			0.0491278	0.104212	0.0301157	0.0588436	0.137264
			0.0577555	0.139292	0.0472412	0.08876	0.165405
			0.0717218	0.178793	0.0553918	0.138959	0.151071
	40 mM Cl		-1.31274	-1.91619	-1.90379	-1.82445	-1.69491
			-0.858955	-1.31219	-1.25815	-1.23554	-1.18449
			-0.545369	-0.893089	-0.81738	-0.866302	-0.790481
			-0.340574	-0.589837	-0.519617	-0.592667	-0.508691
			-0.198877	-0.387231	-0.316152	-0.380421	-0.310449
			-0.127558	-0.245867	-0.187554	-0.246078	-0.183602
			-0.0526622	-0.132015	-0.101091	-0.138819	-0.0648972
			-0.0182364	-0.0453847	-0.0435249	-0.0634562	0.00888495
			0.0257841	0.0271951	-0.00157657	0.00566109	0.0699834
			0.0459085	0.0814726	0.0268121	0.0646608	0.15731
			0.0619007	0.143856	0.0520417	0.0979081	0.160814
			0.0756346	0.190864	0.0671958	0.16496	0.235492
	only Gluc		-0.282113	-0.389761	-0.324985	-0.418902	-0.208128
			-0.188426	-0.251519	-0.212099	-0.289928	-0.182184
			-0.100556	-0.180115	-0.154302	-0.213489	-0.148739
			-0.0630672	-0.130731	-0.109877	-0.164318	-0.0964862
			-0.055948	-0.0890642	-0.0783718	-0.119393	-0.0705475
			-0.0327865	-0.0673795	-0.0550023	-0.0885111	-0.0559019
			-0.0161615	-0.0451216	-0.0363458	-0.059856	-0.0341125
			-0.0353892	-0.0355782	-0.0251113	-0.0415256	-0.0415163
			-0.0331671	-0.0341454	-0.0151729	-0.0286545	-0.050362
			-0.0219086	-0.0288628	-0.0133598	-0.0168756	-0.0776471
			-0.0583324	-0.0267324	-0.00886215	-0.0207805	-0.13051
			-0.0532099	-0.0435714	-0.0136641	-0.0259848	-0.180024
