# Supplementary material for: Vesicular glutamate transporters are H+-anion exchangers that operate at variable stoichiometry
Source: Nat Commun. 2023 May 11;14:2723. doi: 10.1038/s41467-023-38340-9 (PMC10175566; doi:10.1038/s41467-023-38340-9)
Supplement: Supplementary file 4 — Source Data [file 41467_2023_38340_MOESM4_ESM.zip › Fahlke_source data/369018_3_data_set_7510604_rsbjq6.xlsx]

## Sheet: FigS5d
	Gluconate
	1	1	1	1		1	1	1	1	1	1
	0.932623	0.930573	0.931448	0.922314		0.96022	0.937286	0.955905	0.956801	0.979863	0.945046
	0.887915	0.868712	0.882768	0.941963		0.926909	0.898173	0.891259	0.915584	0.980885	0.857443
	0.821333	0.816931	0.889806	0.870759		0.899754	0.848583	0.872228	0.880068	0.947114	0.841339
	0.772187	0.784292	0.857217	0.868187		0.864301	0.808528	0.815106	0.85783	0.961097	0.777009
	0.743636	0.760765	0.838019	0.815401		0.846453	0.788283	0.79068	0.821796	0.921764	0.762473
	0.721368	0.735461	0.813989	0.832139		0.845161	0.751535	0.762919	0.799321	0.89634	0.731242
	0.68048	0.719369	0.766472	0.822324		0.820471	0.710011	0.733712	0.780892	0.895891	0.714541
	0.664164	0.699315	0.71369	0.774147		0.795267	0.690194	0.719917	0.769101	0.871254	0.69805
	0.645783	0.671518	0.737286	0.775398		0.777272	0.67185	0.724193	0.790177	0.854526	0.673198
	0.627141	0.667424	0.773612	0.773057		0.800928	0.676292	0.694898	0.762349	0.869203	0.654886
	0.622714	0.654334	0.695157	0.776736		0.758443	0.651843	0.687375	0.771492	0.842299	0.654574
	0.601834	0.634404	0.752731	0.733769		0.758448	0.625717	0.687807	0.736619	0.842351	0.656581
	0.594102	0.633318	0.652799	0.728295		0.778566	0.62612	0.689521	0.760642	0.864926	0.630458
	0.587798	0.603515	0.686791	0.750227		0.752231	0.640246	0.67764	0.762006	0.850693	0.628393
	0.5955	0.591252	0.717376	0.729677		0.751598	0.599539	0.667447	0.719787	0.847893	0.633361
	0.57035	0.597088	0.698	0.747865		0.73918	0.608191	0.65944	0.722116	0.821479	0.631225
	0.559791	0.596083	0.64451	0.711686		0.749814	0.618005	0.640334	0.71815	0.832551	0.630011
	0.56664	0.608198	0.637709	0.724237		0.729532	0.605	0.62939	0.713604	0.837805	0.608865
	0.556333	0.585668	0.655193	0.714826		0.738149	0.604763	0.620883	0.678406	0.819901	0.623569
	0.559414	0.57657	0.621746	0.708804		0.732121	0.598184	0.636566	0.688987	0.801093	0.606013
	0.546954	0.588614	0.667134	0.732421		0.7	0.597072	0.608392	0.67343	0.795793	0.623917
	0.538764	0.564764	0.663422	0.717633		0.717613	0.58852	0.632759	0.668243	0.83456	0.617083
	0.552733	0.595067	0.624112	0.718778		0.710017	0.579629	0.604183	0.689153	0.799259	0.597786
	0.543703	0.575662	0.659203	0.721553		0.686701	0.600826	0.59556	0.74112	0.802315	0.591471
	0.531404	0.57793	0.70621	0.718957		0.702688	0.607466	0.597997	0.714618	0.841658	0.608668
	0.54328	0.588403	0.676265	0.725369		0.678803	0.581491	0.601955	0.724587	0.820628	0.602444
	0.549139	0.594821	0.675364	0.727113		0.68772	0.586159	0.602579	0.72955	0.828379	0.612539
	0.527109	0.589202	0.63708	0.709178		0.681485	0.602354	0.610161	0.725077	0.803326	0.588214
	0.53298	0.592018		0.745964		0.669848	0.598854	0.59203	0.717755	0.800538	0.605687

## Sheet: FigS5e
	Gluconate
	1	1	1	1	1	1	1	1	1	1	1
	0.973324	1.0122	1.0231	1.0073	1.00097	1.01187	0.984886	0.993747	1.00728	1.00663	1.01677
	0.944085	1.00358	1.01528	1.00755	0.998521	0.958658	0.988509	1.00817	1.00834	1.01483	1.01639
	0.930723	1.00479	1.02003	1.01954	1.00283	0.953145	0.972389	0.985758	0.986201	1.02484	1.01638
	0.914115	0.995162	1.02333	1.0104	1.00088	0.970215	0.970436	0.333846	0.98693	1.02703	1.01349
	0.900229	0.985831	1.01196	1.00301	0.999133	0.941537	0.929749	1.01801	0.999943	1.02339	1.02318
	0.894734	0.981121	1.01568	1.01281	0.998359	0.915174	0.940752	1.01539	1.00726	1.02387	1.03778
	0.893773	0.975978	1.02283	1.01061	0.995385	0.899768	0.928567	0.995685	1.00559	1.01812	1.02465
	0.882196	0.96405	1.03892	1.01478	0.963663	0.900713	0.905324	0.998866	0.996786	1.01666	1.02797
	0.870577	0.964686	1.02444	1.02469	0.947296	0.932385	0.889958	0.999702	1.0072	1.02542	1.0171
	0.862385	0.960222	1.01936	1.00797	0.951512	0.933483	0.920953	1.01327	1.00703	1.02008	1.03191
	0.872992	0.967873	1.0136	1.00197	0.954717	0.864911	0.877269	1.01535	1.01055	1.01835	1.04857
	0.864085	0.967689	1.0213	1.00384	0.945695	0.919298	0.866286	1.01356	1.00854	1.02786	1.04261
	0.857274	0.963906	1.01491	1.0098	0.950643	0.936115	0.875635	1.01629	1.00288	1.02957	1.01884
	0.855685	0.961296	1.01527	1.0043	0.94836	0.92515	0.873636	1.03297	1.0133	1.01599	1.04527
	0.859574	0.954468	1.0158	0.999527	0.956029	0.928869	0.891857	1.03328	1.00422	1.01373	1.05941
	0.854868	0.955154	1.02463	1.00129	0.949971	0.935139	0.87491	1.03245	1.00746	1.01363	1.05872
	0.863429	0.947307	1.01128	1.00506	0.949023	0.9198	0.882749	1.03298	0.984895	1.01921	1.01601
	0.868416	0.964083	1.0203	0.996942	0.940769	0.914769	0.866068	1.03922	1.00786	1.01042	1.01786
	0.846909	0.96355	1.01971	1.00675	0.94035	0.929194	0.871297	1.04472	1.00855	1.0172	1.0408
	0.846338	0.964391	1.01505	1.00403	0.939782	0.919203	0.878157	1.04727	0.970547	1.0135	1.04851
	0.827033	0.949706	1.02299	1.00343	0.940082	0.912789	0.889147	1.03681	1.00316	1.02198	1.05104
	0.847275	0.956685	1.00965	1.00623	0.93698	0.927611	0.854342	1.04297	1.00897	1.01049	1.01401
	0.838444	0.955173	1.02386	1.00199	0.938883	0.900994	0.878813	1.04664	1.00605	1.01785	1.03621
	0.833138	0.946473	1.01088	1.00168	0.936555	0.922145	0.886535	1.04765	1.00729	1.02058	1.05169
	0.830441	0.950402	1.01804	0.998607	0.936134	0.894376	0.853231	1.07884	1.00227	1.0258	1.04617
	0.830286	0.952817	1.02245	1.00196	0.933462	0.914208	0.831015	1.04302	1.00275	1.02106	1.03245
	0.855083	0.94285	1.02868	0.998046	0.93682	0.894459	0.86349	1.02508	0.992998	1.02411	1.04294
	0.86029	0.949336	1.02859	1.00302	0.930838	0.926829	0.839253	1.01622	0.992494	1.01628	1.05182
	0.856002	0.951632	1.01523	0.999373	0.934861	0.894726	0.833471	0.963574	1.00379	1.0176	1.02355
