# Supplementary material for: Vesicular glutamate transporters are H+-anion exchangers that operate at variable stoichiometry
Source: Nat Commun. 2023 May 11;14:2723. doi: 10.1038/s41467-023-38340-9 (PMC10175566; doi:10.1038/s41467-023-38340-9)
Supplement: Supplementary file 4 — Source Data [file 41467_2023_38340_MOESM4_ESM.zip › Fahlke_source data/369018_3_data_set_7510605_rsfjq6.xlsx]

## Sheet: Fig.S6d
pH	20 Cl
8.5	7.81	43.85	57.23	-1.36	23.61	49.99	9.78	-12.76	9.7	43.54
7.4	16.2	-5.93	16.66	8.78	24.87	38.68	16.89	-9.49	11.73	-12.56
6.5	-21.15	-21.31	-11.6	-13.9	-10.34	-16.78	-37.65	-14.06	-3.33	-19.85	-14.56	-16.04	-12.58	-13.04
	40Cl
8.5	41.42	25.27	52.86	16.43	38.1	-25.71	15.92	7.82	-12.33	-44.65	-18.29	-15.47
7.4	33.99	-11.7	-45.07	-32.92	-34.12	-40	-27.56	-23.25	-33.7	-35.16	-23.07	-32.62
6.5	-48.6	-36.98	-42.71	-31.62	-44.18	-42.4	-38.05	-32.14	-39.35	-57.43	-31.7	-46.58	-19.03	-42.55	-39.25	-41.58
	100 Cl
8.5	0.1	-12.12	-7.82	-15.73	-13.7	-60.22	-5.08	-13.95	-58.72	-36.94
7.4	-37.7	-44.47	-53.38	-57.94	-65.11	-72.11	-56.94	-52.69	-47.1	-53.02
6.5	-75.01	-69.14	-52.33	-78.89	-62.08	-67.86	-65.21	-66.92	-75.6	-59.09	-69.62	-56.13	-68.67	-72.89

## Sheet: Fig36b
pH6.5	20 mM Cl-	3.57046	40 mM Cl-	11.196	100 mMCl-	50.8594	pH8.5	20 mM Cl-	21.4945	40 mM Cl-		100 mMCl-	41.3632
		4.39088									1.42062		34.7405
		3.66946		9.48286					1.29595		6.10526
				3.96852		30.7585					0.0543391		20.5782
				5.59039		21.1632			0.256466		7.6227		43.585
				1.05263		13.1099					1.37337		19.7919
				11.0928		62.7489			-1.17279		5.49925		29.9233
									4.47031		7.87418		24.8245
		2.94791		6.29272		45.2782			0.268572		4.84078		22.2789
		2.55825		6.56691		29.5409			2.05985		7.5754
		1.54353		5.01342		24.9818			3.88208		26.172		79.4
		0.0683438		5.19448		18.9257			3.04453		18.9709
		2.06671		8.53952		43.6798			-0.095814		12.9399		42.916
				1.1188		14.57
		2.39992		11.3122
		3.05798
		-0.562534		1.88821		7.70867
		3.01435		10.9544		33.553
		-0.666109
		-0.589984		3.21775		22.2835

## Sheet: FigS6c
20mM Cl	-160	-74.4972		-28.9266		-35.5024		-10.8147	-31.2547	-19.1697	-15.595	-17.02	-20.3892	-16.2413
	-150	-68.0908		-24.274		-28.7779		-7.12103	-27.215	-17.1684	-12.8175	-12.6312	-15.6425	-13.2822
	-140	-60.2993		-21.0111		-23.9233		-8.76106	-23.2769	-15.587	-10.719	-9.56878	-12.7994	-10.703
	-130	-45.4498		-18.2506		-23.0445		-6.68578	-20.2924	-13.2997	-8.52966	-7.23297	-11.2696	-8.86161
	-120	-45.5501		-16.1131		-17.8574		-5.7959	-17.7929	-11.4962	-7.07438	-5.16001	-9.54093	-7.16047
	-110	-40.497		-13.6096		-14.6585		-5.23812	-15.9017	-10.1583	-5.81732	-4.15388	-8.51068	-6.37016
	-100	-36.5105		-11.5354		-12.7704		-4.148	-13.8146	-7.61637	-4.45378	-3.10175	-7.2081	-5.6342
	-90	-30.551		-9.85219		-11.1954		-3.29555	-11.9076	-6.86818	-3.91298	-1.91589	-6.22633	-5.27846
	-80	-19.4701		-8.71215		-9.50676		-2.87241	-10.2303	-5.97655	-3.47271	-2.01697	-5.37033	-4.90286
	-70	-17.8899		-7.49543		-8.19104		-2.0823	-8.39373	-5.09509	-2.94918	-1.37945	-4.81164	-4.1782
	-60	-17.5468		-6.21529		-6.99738		-1.43239	-7.16465	-4.29597	-2.62919	-1.1039	-3.7027	-3.59036
	-50	-12.0583		-5.3026		-5.86625		-1.11485	-6.45617	-3.3437	-2.21152	-0.682969	-3.20128	-3.45826
	-40	-9.6113		-4.44787		-4.76503		-0.68858	-5.2969	-2.61108	-1.30303	-0.131716	-2.88375	-2.64382
	-30	-8.45074		-3.71576		-3.84045		-0.223905	-3.79934	-2.33741	-0.758062	0.0893937	-1.82332	-1.76898
	-20	-4.52851		-2.78809		-3.20103		0.0315422	-2.57839	-1.61509	-0.420263	0.472881	-1.45085	-1.53414
	-10	1.03654		-2.36663		-2.48797		0.186261	-1.75597	-1.06419	0.00894375	0.850906	0.0544719	-1.09263
	0	4.45628		-1.87585		-1.71142		1.37878	-0.557841	-0.825064	0.178728	1.13312	0.421969	-0.924878
	10	7.93681		-1.07612		-1.30692		1.18591	0.491584	-0.635066	0.176628	1.51983	1.49571	-0.369323
	20	13.793		-0.294584		-0.885966		-1.22052	1.54364	-0.285659	0.880159	2.12409	1.23386	-0.0693656
	30	17.3979		0.473934		-0.494762		-1.87105	3.22583	0.00031719	2.02389	2.91492	2.16385	0.534663
	40	21.4945		1.29595		0.256466		-1.17279	4.47031	0.268572	2.05985	3.88208	3.04453	-0.095814
40mM Cl	-160		-64.6001	-36.7316	-25.191	-49.3475	-20.8436	-13.5229	-39.7542	-25.6785	-21.5199	-23.723	-28.1998	-24.8161
	-150		-52.6946	-32.1078	-21.6601	-41.9642	-16.5823	-9.71428	-33.7955	-22.9479	-17.8165	-18.6903	-23.8215	-20.3126
	-140		-43.5361	-27.8823	-19.2141	-36.137	-14.7844	-9.03511	-29.4265	-20.5165	-15.5743	-15.2072	-19.8932	-17.2598
	-130		-36.2259	-24.1579	-16.0308	-31.3819	-12.555	-6.00592	-26.6874	-17.8004	-13.9424	-12.3535	-16.8637	-14.3946
	-120		-29.3009	-20.2469	-13.9872	-26.1197	-9.71173	-6.25262	-23.8621	-15.5803	-11.3093	-9.44205	-14.548	-11.7605
	-110		-24.4148	-17.5528	-11.9633	-22.7795	-8.12849	-5.63416	-20.7097	-13.6254	-8.77753	-7.32896	-12.6162	-10.2371
	-100		-20.6925	-15.2321	-10.1553	-19.8905	-6.86889	-4.4589	-17.101	-10.7157	-6.76994	-5.22122	-10.3108	-8.73393
	-90		-17.2489	-12.7918	-8.72933	-17.1007	-5.25064	-4.20185	-14.537	-9.21063	-5.40767	-3.19001	-8.50972	-7.41655
	-80		-14.6204	-10.8457	-7.52144	-14.4414	-4.1041	-2.63004	-12.3297	-7.91087	-4.56166	-2.43277	-6.84788	-6.30176
	-70		-12.3547	-9.18753	-6.44466	-12.149	-3.3943	-1.89089	-10.2687	-6.81027	-3.66281	-0.682972	-5.1745	-4.86818
	-60		-10.2162	-7.68984	-5.55338	-10.127	-2.51943	-0.997973	-8.79947	-5.60054	-2.71866	0.663716	-3.69248	-3.38832
	-50		-8.34219	-6.23804	-4.815	-8.39598	-2.114	-0.306744	-7.31164	-3.98548	-1.82272	2.2884	-1.84333	-2.36984
	-40		-6.70778	-4.9799	-3.9716	-6.37675	-1.6701	0.416053	-5.67322	-2.95743	-0.923941	3.95734	-0.256319	-0.845083
	-30		-5.13839	-3.67157	-3.41697	-4.48	-0.870516	0.580178	-3.91028	-2.06211	0.355434	5.79623	2.01073	1.07525
	-20		-3.70566	-2.37855	-2.70097	-2.99113	-0.458328	1.07727	-2.4811	-0.779367	1.48236	7.76166	3.73829	2.17358
	-10		-3.02716	-1.31069	-2.18903	-1.2415	-0.344619	1.85306	-1.20285	0.15998	2.48063	10.0369	6.40371	3.41138
	0		-1.9754	-0.4847	-1.96898	0.694786	-0.396741	3.70929	1.39517	0.942769	3.20734	12.3529	9.01426	5.271
	10		-0.788889	0.476719	-1.35202	2.12842	-0.166275	4.46696	3.38657	1.51121	4.63371	15.1036	10.4473	6.83898
	20		-0.116805	1.38096	-1.1974	3.79007	0.0128594	2.84755	4.34622	3.23341	6.27683	18.4809	13.5941	8.54668
	30		0.614658	2.84868	-0.358669	5.58251	0.137397	3.12405	6.28582	4.10064	6.81072	22.139	16.3133	11.5454
	40		1.42062	6.10526	0.0543391	7.6227	1.37337	5.49925	7.87418	4.84078	7.5754	26.172	18.9709	12.9399
100mM Cl	-160	-97.1118	-93.01		-37.5114	-69.0688	-35.3785	-18.0757	-54.2054	-38.1869		-34.5286		-37.3364
	-150	-88.1086	-77.245		-33.4925	-59.4857	-30.2313	-13.845	-47.8218	-34.0449		-27.8867		-31.0215
	-140	-85.6403	-64.1395		-29.2033	-51.4655	-26.4715	-12.6609	-42.1546	-30.1527		-22.9118		-26.1211
	-130	-69.0024	-53.6958		-24.8192	-44.735	-22.8624	-8.92453	-36.398	-26.4736		-18.338		-21.6108
	-120	-65.1215	-44.5182		-23.6552	-37.6986	-20.0559	-7.79684	-31.5452	-23.2387		-13.8599		-17.3367
	-110	-60.9509	-36.8936		-19.6064	-32.5918	-17.1934	-6.59347	-27.5082	-20.0402		-10.3255		-14.5955
	-100	-50.3024	-30.6171		-16.152	-27.937	-14.7408	-4.66558	-23.5779	-16.2268		-6.84041		-12.1842
	-90	-45.1026	-24.919		-14.0379	-23.4443	-11.7679	-2.12109	-20.1292	-14.1825		-3.1217		-9.75216
	-80	-37.1493	-20.381		-11.5831	-18.8486	-9.11852	0.0473187	-16.7304	-11.3501		-0.521762		-7.24219
	-70	-30.8738	-16.0706		-9.27589	-14.8094	-7.59847	1.94154	-13.5641	-9.02355		3.51595		-4.18989
	-60	-24.7615	-11.6819		-7.09165	-10.7857	-5.3239	3.86111	-10.6388	-6.77889		7.5419		-0.975189
	-50	-17.3129	-7.40415		-4.81023	-6.38554	-3.32796	5.98322	-7.83128	-3.82919		12.1586		1.95059
	-40	-12.0225	-3.29877		-2.60951	-1.92016	-1.04828	8.09499	-4.80208	-1.39266		17.0394		5.56112
	-30	-5.10859	1.05256		-0.466508	2.65774	0.859119	10.3424	-1.61182	0.981739		22.4285		9.25731
	-20	-0.0725786	5.65407		2.27355	7.30841	3.37218	12.1617	1.92907	3.57188		28.4256		12.7003
	-10	7.0813	9.62267		4.47174	12.242	5.81554	15.1294	5.08126	6.27387		34.8904		16.8917
	0	15.1145	14.216		6.35397	17.787	7.99593	19.3511	9.10691	9.22521		41.9889		21.1549
	10	22.3348	19.0356		9.55279	23.2917	10.7405	20.8515	12.4368	12.046		50.1534		26.4246
	20	27.0576	25.1083		12.076	29.5333	13.499	23.583	15.8684	14.8318		58.8932		31.3522
	30	37.1165	31.8017		16.0464	35.9489	16.3046	26.3296	19.7018	18.7324		68.6809		37.3061
	40	41.3632	34.7405		20.5782	43.585	19.7919	29.9233	24.8245	22.2789		79.4		42.916

## Sheet: FigS6a
10 Cl	20	40	100
2.89	-21.15	-48.6	-75.01
-5.5	-21.31	-36.98	-69.14
20.39	-11.6	-42.71	-52.33
-12.3	-13.9	-31.62	-78.89
-17.7	-10.34	-44.18	-62.08
-2.32	-16.78	-42.4	-67.86
10.1	-37.65	-38.05	-65.21
-14.64	-14.06	-32.14	-66.92
-52.92	-3.33	-39.35	-75.6
66.01	-19.85	-57.43	-59.09
4.29	-14.56	-31.7	-69.62
45.26	-16.04	-46.58	-56.13
0.22	-12.58	-19.03	-68.67
-22.07	-13.04	-42.55	-72.89
27.58		-39.25
		-41.58

## Sheet: Fig.S6e
extern gluconate
-160	A	-1	-1	-1	-1	-1	-1
-140		-0.6611	-0.6481	-0.6978	-0.674	-0.6002	-0.6703
-120		-0.432	-0.4224	-0.4467	-0.4468	-0.4315	-0.4386
-100		-0.2601	-0.2681	-0.2962	-0.2887	-0.2774	-0.2986
-80		-0.1514	-0.1705	-0.19	-0.1868	-0.1757	-0.1828
-60		-0.0731	-0.1006	-0.1087	-0.1114	-0.1064	-0.1253
-40		-0.0203	-0.0548	-0.0533	-0.061	-0.0547	-0.0794
-20		0.0194	-0.0218	-63.767	-0.0256	-0.0208	-0.044
0		0.0414	26.143	0.0391	39.523	98.887	-0.0203
20		0.0649	0.0188	0.0711	0.021	0.0261	44.651
40		0.0782	0.0315	0.1133	0.0453	0.0426	0.0261
60		0.0986	0.0571	0.1248	0.0462	0.0529	0.0292
extern glutamate
-160	A	-0.6726	-0.5979	-0.7313	-0.6844	-0.65	-0.7191
-140		-0.4413	-0.362	-0.4771	-0.4466	-0.3602	-0.4285
-120		-0.2642	-0.2093	-0.2875	-0.2848	-0.2513	-0.2708
-100		-0.142	-0.1187	-0.1756	-0.1702	-0.1472	-0.1725
-80		-0.0701	-0.0618	-0.1059	-0.1059	-0.0871	-0.0896
-60		-0.0132	-0.0263	-0.051	-0.053	-0.0406	-0.0466
-40		--	-44.421	-0.019	-0.0215	-0.0138	-0.0225
-20		0.0306	88.448	0.0119	-28.701	-25.736	12.724
0		0.0398	0.0172	0.039	0.0212	75.177	0.0267
20		0.052	0.0244	0.0571	0.0241	0.0105	0.0134
40		0.0803	0.0304	0.1127	0.0351	0.0184	0.0158
60		0.0783	0.0413	0.1202	0.0505	0.0123	0.0182
