# Supplementary material for: Vesicular glutamate transporters are H+-anion exchangers that operate at variable stoichiometry
Source: Nat Commun. 2023 May 11;14:2723. doi: 10.1038/s41467-023-38340-9 (PMC10175566; doi:10.1038/s41467-023-38340-9)
Supplement: Supplementary file 4 — Source Data [file 41467_2023_38340_MOESM4_ESM.zip › Fahlke_source data/369018_3_data_set_7510606_rsbjq6.xlsx]

## Sheet: FigS2ab
Transfected cells		Cl	-160	-2136	-554.55	-1679	-398.48	-992.98	-1134.1	-496.45	-1082	-2072.8	-1545.2	-1072.4	-493.29	-2428.8	-3095.9	-3264.4	-3148.7	-608.83	-1304	-612.58	-800.91	-2040.8	-2886.7	-1725.6	-1397.4	-741.96	-3891.9		Br		-3175.4	-1518	-1102.8	-1352.5	-2082.7	-3698	-4321.8	-2103.6	-4025.9	-3786.8		I		-8119.4	-1234.4	-2024.9	-4242.5
			-140	-1278.1	-329.46	-985.28	-236.2	-556.49	-669.52	-308.68	-635.07	-1188.6	-951.28	-645.5	-291.14	-1418.6	-1848.9	-1891.1	-1821.8	-361.46	-755.41	-351.89	-464.15	-1194.7	-1825.5	-1012.3	-811.72	-432.23	-2252.4				-2082.2	-1011.2	-726.22	-883.85	-1360.5	-2474.2	-2840.8	-1315	-2676.5	-2542.1				-5955.8	-919.26	-1524.9	-3037.6
			-120	-742.26	-188.53	-550.4	-135.02	-304.57	-378.28	-184.71	-360.11	-660.73	-569.06	-372.35	-164.87	-790.56	-1039.4	-1038.5	-1002.3	-203.98	-414.71	-193.09	-264.41	-662.47	-1051.1	-567.11	-448.35	-240.47	-1244.1				-1276.2	-646.56	-453.15	-551.15	-853.27	-1582.5	-1799.9	-793.05	-1700	-1580.6				-4208.1	-660.37	-1110.5	-2148.3
			-100	-385.09	-104.74	-291.43	-79.117	-162.09	-204.25	-105.08	-196.89	-354.2	-331.49	-212.27	-90.737	-419.77	-561.64	-549.03	-525.41	-110.83	-219.81	-106.06	-139.58	-350.95	-613.45	-304.29	-236.48	-126.46	-660.42				-752.94	-397.45	-269.56	-325.37	-508.66	-977.18	-1082.9	-452.98	-1021	-953.99				-2907.1	-463.61	-782.52	-1481.2
			-80	-196.39	-56.943	-148.62	-43.505	-83.259	-107.04	-59	-104.22	-180.2	-190.36	-115.74	-48	-213.58	-290	-275.05	-265.74	-59	-114.59	-57	-79	-177.4	-314.81	-159.1	-119.93	-66	-337.42				-421.95	-236.15	-151.71	-183	-290.91	-573.21	-623.21	-247.85	-584.11	-543.38				-1940.7	-313.65	-533	-978.18
			-60	-99.179	-31.187	-73.415	-23.891	-41.961	-55	-32	-56	-88.469	-107.77	-62	-26	-104.78	-145.54	-133.68	-129.11	-31	-58	-29	-43	-87	-180.1	-80	-59.56	-36	-168.14				-225.69	-134.68	-80.858	-98.237	-159.08	-324.74	-342.74	-128.29	-317.09	-293.83				-1245.9	-206.38	-349.55	-626.41
			-40	-47.612	-17.403	-36.742	-13.507	-21.081	-28	-18	-30	-41.702	-60	-34	-14	-50.166	-71	-63	-62	-17	-29	-16	-23	-42	-102.94	-39	-29	-19	-81				-115.31	-73.714	-41.379	-50.848	-84.378	-175.77	-180.31	-65.589	-162.09	-150.83				-763.81	-133.26	-208.42	-385.85
			-20	-24.376	-99.948	-16.589	-79.819	-11.001	-15	-10	-17	-19	-33	-18.39	-84	-23.893	-33	-29	-29	-96	-15	-89	-12	-20	-52	-20	-15	-10	-38				-57.029	-39.475	-20.919	-25.344	-42.844	-91.459	-89.961	-30.312	-78.32	-73.492				-442.16	-80845	-124.53	-226.68
			0	-10.876	-59.391	-85.759	-49.248	-5.995	-81	-64	-98	-76	-17	-94	-51	-10.83	-16	-13	-13	-55	-82	-53	-65	-97	-20	-10	-77	-61	-16				-26.717	-19.91	-10.472	-12.171	-20.711	-45.152	-42.286	-13.483	-35.392	-32.71				-237.14	-46197	-70161	-121.29
			20	-50.617	-36.881	-36.336	-28.405	-36.033	-4	-42	-53	-35	-64	-41	-32	-45	-55	-55	-54	-37	-42	-36	-23	-48	27	-5	-43	-35	-50				-11.727	-9.6408	-5.3165	-5.501	-9.1958	-20.278	-17.721	-5.3081	-14.65	-12.469				-112.33	-22.3	-35748	-59181
			40	-0.795	-21.929	-14.496	-1.481	-12.249	-2	-30	-27	-15	11	-0.4935	-21	-14	-0.6449	-19	-14	-25	-17	-23	16	-2	21	-2	-23	0.3873	18				-3.2445	-3.8099	-2.2049	-1.6964	-2.9578	-6.7884	-4.6138	-0.7769	-4.4274	-2.3048				-39515	-37332	-13398	-20651
			60		-0.8629	14.491	-0.0081	0.6502	-14	-0.3054	0.00279	-0.256	56	24	-13	15	28	0.5826	0.8758	0.6663	0.1176	-13	55	-0.6439	33	-0.0637	-0.627	44	65				1.837	-0.5764	-0.4681	0.4733	0.6156	0.6046	2.1028	2.4498	0.8679	1.7959				-0.0318	90834	0.5877	-0.4286
																																	4.5388	2.2412	0.3445	2.2175	18.09	5.4415	6.635	5.6341	3.6502	4.1648				22831	21222	76186	12011
Untransfected cells				-24.77	-21.348	4.4002	-25.224	-19.55	-34.992	-19.893	-21.241	-27.786	-15.452																				-37.607	-31.91	-44.369	-31.062	-30.028	-24.956	-51.764	-40.066	-40.823	-42.629	-19.356			-257.73	-175.77	-136.35	-104.95
				-19.612	-16.652	5.0884	-24.796	-15.944	-25.495	-13.262	-15.789	-19.49	-11.89																				-27.092	-25.966	-32.134	-21.88	-22.73	-18.65	-37.757	-30.413	-30.188	-29.461	-14.149			-177.9	-125.31	-95.674	-70.631
				-16.57	-12.447	0.0457	-22.757	-12.118	-17.71	-11.87	-11.925	-14.338	-9.2436																				-19.635	-20.989	-23.292	-16.248	-15.905	-13.931	-29.03	-23.008	-21.366	-22.001	-10.819			-121.07	-91.614	-69.739	-49.696
				-14.436	-9.8733	-2.735	-22.174	-10.213	-13.955	-8.2659	-9.6314	-11.459	-7.4082																				-13.653	-15.249	-19.223	-12.188	-12.596	-11.309	-22.51	-18.48	-15.683	-16.018	-8.5635			-81.025	-61.712	-59.76	-35.885
				-12.164	-7.5133	-4.4606	-18.057	-9.0914	-10.86	-7.1434	-7.822	-8.8675	-5.8074																				-10.896	-11.662	-15.069	-9.3884	-9.5387	-8.784	-15.919	-11.031	-11.954	-11.939	-6.6293			-55.466	-48.135	-40.638	-26.094
				-10.606	-6.8738	-7.6432	-14.945	-6.9143	-8.624	-6.2692	-6.4784	-7.1705	-4.6866																				-8.1045	-9.7201	-11.997	-7.5168	-7.5586	-6.8151	-13.482	-8.3695	-9.3891	-11.505	-5.2524			-41.942	-32.447	-31.022	-20.457
				-7.7324	-5.1358	-8.2313	-12.071	-6.1848	-6.9877	-5.0682	-5.2597	-6.1836	-3.7355																				-8.3928	-6.4046	-9.076	-6.2103	-6.1803	-5.5595	-10.37	-6.5257	-7.3965	-9.3322	-4.1961			-31.935	-24.566	-23.538	-15.845
				-6.3928	-4.4445	-12.064	-10.029	-5.4352	-5.6188	-4.1089	-4.4132	-5.2305	-3.1672																				-6.5747	-4.851	-7.18	-5.2378	-5.1866	-4.6402	-7.4051	-5.4904	-6.0503	-7.1086	-3.4902			-25.105	-17.538	-25.112	-13.269
				-4.1001	-3.7727	-15.549	-5.8979	-4.2766	-4.6986	-3.4714	-3.8834	-4.2544	-2.4874																				-3.9151	-4.5804	-6.3274	-4.8025	-4.2034	-3.8716	-6.4189	-4.4645	-4.7831	-5.2441	-2.7555			-16.681	-12.217	-12.702	-9.593
				-2.7495	-3.0005	-21.968	-3.0977	-2.132	-4.0271	-2.7606	-2.7565	-3.0618	-2.2464																				-3.1127	-2.4032	-4.0343	-3.4926	-3.3649	-3.3147	-4.8141	-3.5217	-3.7293	-3.4739	-2.1874			-10.746	-9.7651	-9.3196	-8.0877
				0.517	-2.1808	-27.822	-1.1102	0.53	-2.9932	-1.4394	-1.463	-0.8465	-1.4303																				-2.324	-0.6815	-2.6829	-2.8224	-2.6744	-2.6082	-3.3023	-2.5082	-2.7205	-1.7847	-1.5447			-7.1627	-5.7529	-4.9007	-5.0523
				0.1746	-1.5239	-30.65	1.3131	4.3943	-1.8401	1.2304	-0.4044	1.8228	-1.0013																				-1.6707	1.3957	-0.6853	-2.1395	-1.948	-2.0544	-1.7711	-1.3843	-1.5124	1.408	0.584			-3.5985	-2.3571	0.7578	-1.311
				1.7353	-0.4491	-40.887	5.4179	12.629	-0.3847	1.665	2.0753	6.1907	-0.5342																				-0.644	1.2078	2.2826	-1.6324	-0.7696	-1.1784	0.3329	-0.0644	-0.1929	3.0798	-0.1725			0.0891	2.5855	5.8194	4.0479
Transfected nonfunctional H191K H426K D428Q
		Cl	pH 7.4	-24.753	-17.1966	-15.438	-11.6298	-12.5688	-11.9173	-14.323	-16.6814	-13.3609	-20.2713
				-15.5255	-10.9663	-11.6959	-7.81945	-8.70469	-11.8244	-11.1784	-12.7966	-10.733	-16.6091
				-12.9479	-8.11594	-9.24086	-5.00852	-6.39531	-5.75422	-7.38719	-7.26187	-9.37352	-11.3843
				-9.60641	-5.64391	-7.12734	-3.42953	-4.53633	-4.24719	-5.5775	-5.66547	-8.96867	-8.07109
				-8.17922	-2.95922	-3.97234	-1.92859	-3.37625	-3.84023	-3.95977	-3.85227	-5.64656	-5.47078
				-7.6343	-1.70539	-4.62195	-1.36484	-1.39039	-2.52516	-8.19859	-1.65297	-3.1718	-5.87859
				-5.35406	-0.39125	-4.0593	0.41125	-0.606953	-1.175	-5.46578	-0.725859	-3.86781	-3.35055
				-2.67906	0.920547	-2.23031	-0.241797	0.705078	-0.038125	-2.0657	0.698984	-1.28164	-3.2043
				0.09	1.38031	0.0796094	1.08758	1.51648	1.61008	1.07609	2.0968	0.928281	1.27039
				3.16367	3.87391	3.11414	2.89727	2.8532	2.76625	4.44	3.05734	2.53211	2.94219
				7.11672	6.14898	5.73945	4.18781	3.77969	4.79547	8.23297	4.16789	5.36633	4.01602
				10.8587	7.76805	8.28563	5.72203	5.57164	6.04375	10.9042	5.31711	8.18047	5.91883
			pH 5.5	-29.0837	-22.8134	-15.8552	-12.2433	-17.5659	-16.5693	-18.2659	-16.6142	-20.7256	-17.5794
				-21.2862	-18.3617	-11.517	-9.63367	-13.422	-11.2166	-14.5701	-12.9382	-18.3343	-15.8132
				-14.447	-13.9631	-9.15445	-6.55727	-9.80125	-9.47266	-10.1341	-8.97977	-13.8079	-15.6027
				-13.6818	-11.1972	-5.95016	-4.15125	-6.95234	-5.00289	-8.07906	-6.14563	-11.3902	-12.558
				-10.0327	-8.45727	-4.32383	-2.37148	-4.8707	-2.59484	-5.17508	-3.90961	-9.11258	-10.8704
				-7.35148	-5.19797	-2.69906	-1.58766	-3.1393	-1.99172	-4.66008	-4.31398	-6.75953	-8.67313
				-5.12664	-4.21578	-1.38789	-0.081875	-1.91031	-0.460156	-4.70547	-2.07984	-4.63844	-6.73609
				-4.09687	-1.53289	-0.500156	0.916406	-0.589687	0.581484	-1.67734	-1.43063	-2.88664	-3.62547
				-0.495	0.0464844	0.680469	1.48969	0.601328	1.43188	1.24094	0.694609	0.422578	-0.394375
				2.53711	2.07312	1.90891	2.29383	1.90305	2.32258	2.52391	2.88672	2.09492	2.53781
				5.20828	4.305	3.06336	4.26133	3.72719	3.45289	4.32789	4.98398	3.46984	5.78727
				8.41883	6.10484	4.51367	1.43727	5.03555	4.75398	5.87594	5.94148	5.3393	9.66641
[truncated: 28 more columns]

## Sheet: FigS2cd
transfected cells		Cl		-2094.85	-529.316	-1655.6	-366.572	-966.594	-1111.9	-479.867	-1055.7	-2049.48	-1494.15	-1049.63	-478.259	-2386.22	-3054.84	-3237.07	-3111.49	-595.206	-1278.26	-592.521	-729.265	-2015.48	-2861.98	-1700.54	-1377.91	-700.666	-3861.24		Br		-3119.67	-1479.57	-1073.3	-1329.03	-2049.9	-3635.16	-4258.24	-2055.45	-3965.32	-3724.8		I	-8019.75	-1172.51	-1949.26	-4088.12	-4137.96
background subtracted				-1253.09	-313.592	-968.51	-208.548	-539.425	-652.7	-296.303	-605.314	-1168.94	-916.178	-629.695	-280.061	-1389.31	-1825.43	-1873.4	-1792	-350.869	-737.428	-337.041	-369.43	-1178.63	-1809.34	-995.297	-797.783	-401.479	-2231.09				-2039.49	-984.216	-701.91	-864.644	-1335.15	-2435.25	-2789.76	-1281.57	-2639.07	-2503.23			-5886.87	-878.784	-1473.18	-2947.34	-3036.17
				-720.998	-178.581	-538.742	-114.487	-291.787	-366.111	-175.578	-336.692	-648.63	-541.767	-360.608	-156.383	-770.6	-1023.66	-1025.61	-987.286	-195.856	-402.139	-182.92	-203.857	-651.216	-1039.62	-554.581	-438.002	-221.199	-1229.34				-1243.55	-626.833	-418.811	-539.749	-838.397	-1554.21	-1770.33	-773.169	-1674.83	-1558.22			-4159.37	-630.848	-1076.98	-2079.83	-2149.13
				-358.4	-94.341	-283.366	-66.492	-152.735	-195.264	-96.9274	-178.223	-344.225	-313.606	-200.784	-80.8608	-405.084	-550.016	-539.02	-514.368	-103.861	-209.939	-97.7902	-94.362	-341.625	-605.086	-293.507	-228.118	-114.272	-650.009				-722.061	-382.835	-255.937	-316.594	-498.42	-960.094	-1064.03	-439.035	-1004.13	-939.316			-2872.94	-439.727	-755.887	-1447.13	-1450.36
				-185.643	-50.7587	-142.268	-30.987	-76.1356	-99.8551	-52.4605	-88.005	-170.536	-176.349	-107.633	-40.7523	-205.419	-281.623	-266.122	-257.965	-52.9778	-106.778	-50.0961	-45.841	-170.488	-308.426	-151.437	-112.97	-57.3835	-328.815				-399.593	-225.021	-141.561	-174.995	-283.097	-561.022	-610.772	-238.666	-571.255	-534.471			-1916.08	-295.594	-513.371	-954.901	-965.217
				-90.6877	-26.0152	-68.2627	-15.2791	-36.6426	-49.0495	-26.5914	-43.266	-81.316	-95.845	-55.5796	-20.2779	-98.7739	-139.215	-127.585	-122.473	-25.9037	-52.3109	-23.2845	-21.26	-80.6022	-172.834	-73.902	-53.7625	-29.9295	-162.007				-207.951	-125.649	-70.258	-93.0268	-153.482	-316.497	-333.635	-121.432	-308.102	-287.928			-1227.74	-192.881	-331.153	-609.862	-620.979
				-42.3314	-13.166	-32.6297	-6.7342	-16.6584	-22.863	-13.2869	-20.8313	-34.8079	-50.893	-29.2398	-8.4285	-45.3195	-65.8652	-58.0717	-54.1465	-12.4764	-24.3197	-11.0322	-8.761	-36.0152	-96.9721	-34.4836	-23.7539	-14.2114	-76.4468				-101.863	-66.5841	-32.7259	-42.6568	-78	-165.898	-172.107	-60.4318	-153.395	-146.124			-750.767	-123.128	-194.399	-373.662	-370.653
				-20.081	-6.4471	-10.9155	-3.5892	-4.9861	-10.3826	-6.1361	-8.3785	-13.7548	-26.6999	-15.2161	-4.8887	-20.1262	-28.1261	-25.0563	-24.2751	-5.7518	-10.1664	-4.9969	-5.0789	-15.295	-43.5084	-15.5566	-10.1547	-5.5825	-34.5354				-44.921	-34.058	-16.3586	-19.7529	-37.6471	-83.2118	-84.5352	-26.5766	-72.5896	-70.0043			-433.05	-73.439	-117.424	-218.315	-219.673
				-7.7722	-2.9239	-5.9	-2.1347	-3.0246	-4.447	-2.6094	-5.4973	-3.9024	-13.7349	-6.9293	-2.1697	-7.8302	-12.864	-9.8376	-9.7929	-2.2505	-5.1664	-2.1401	-3.5118	-6.3968	-16.1927	-6.3934	-4.3737	-3.3452	-13.5656				-18.1022	-15.54	-7.6256	-9.8203	-18.1693	-41.937	-39.6841	-10.9575	-32.2293	-30.3202			-230.605	-41.111	-66.1223	-117.461	-119.778
				-3.2387	-2.4698	-3.9274	-2.8556	-3.6469	-1.3585	-1.0581	-6.695	-1.4301	-7.3367	-2.2319	-0.8491	-2.1476	-4.3096	-2.9379	-4.0701	-0.9714	-3.108	-1.0738	-5.0959	-3.21	4.2775	-1.945	-3.3901	-2.7337	-3.111				-6.4113	-6.5535	-4.0801	-6.1019	-7.5741	-20.8908	-17.7507	-3.8885	-13.7843	-10.7772			-108.025	-19.0942	-36.5116	-59.094	-53.8226
				-0.0097	-2.6752	-4.0777	-4.145	-4.0752	-1.517	-0.414	-10.0736	-1.0121	-4.1923	0.5333	-0.197	-1.7994	-1.2649	0.0882	-1.9459	-0.3124	-4.7149	-0.4388	-7.0417	-2.1699	22.6238	-0.067	-4.4486	-0.7124	2.7257				-0.4741	-1.6877	-2.7617	-5.038	-2.1203	-14.4829	-6.4028	-0.3281	-7.7161	-1.281			-37.086	-1.9729	-20.4468	-22.9469	-13.2742
				2.9104	-3.2088	-3.6604	-5.9175	-4.4338	-2.6759	1.7065	-17.1642	1.3564	-7.2103	0.633	0.0197	-0.8306	-2.7202	-1.2854	1.5226	2.3648	-5.377	-0.0366	-13.5421	-2.0818	32.4072	0.8535	-5.6809	-1.5944	6.3123				0.2121	0.5961	-3.1535	-5.468	0.1214	-6	-0.9583	1.6884	-5.2344	1.5562			1.2834	9.7758	-10.3513	-6.7347	7.0974
																																	2.5564	2.136	-4.6851	-6.1064	17	-5.3365	-1.7093	3.2925	-5.5525	-3.5769			22.7277	20.5455	-16.1204	-4.538	19.6017
				36.552	8.834	-4.0212	-10.207	2.463	-13.855	8.91	-6.376	-3.751	-0.198																				-2.899	-6.053	-6.929	-11.67	-10.479	-5.834	-20.206	-18.566	-20.477	-18.389	6.722		-188.942	-84.973	-94.935	-76.85	-24.948
				15.328	8.242	0.992	-12.829	1.61	-8.414	10.075	-4.295	-0.533	-2.018																				-7.733	-7.377	-4.092	-6.453	-7.435	-4.688	-11.932	-15.698	-14.572	-10.871	-2.305		-126.299	-62.506	-65.666	-48.668	-17.96
				10.032	5.832	-1.6794	-9.073	0.787	-2.581	7.326	-3.2136	0.326	-0.907																				-3.615	-6.132	-0.246	-3.786	-3.505	-4.3342	-10.145	-11.043	-9.931	-8.632	-1.069		-81.604	-47.69	-47.171	-33.775	-13.728
				1.112	4.4277	-2.9212	-11.732	-0.007	-3.711	6.8991	-1.6552	0.759	-0.3288																				-1.704	-3.547	-1.505	-2.7282	-3.0051	-3.467	-8.511	-9.4528	-6.3035	-5.226	-0.2304		-52.172	-29.705	-36.909	-23.675	-12.045
				3.896	3.1557	-1.4291	-8.3147	-0.7806	-2.1201	4.0686	-1.1816	0.2513	-0.3816																				-2.4587	-2.496	1.648	-1.7063	-1.6307	-2.364	-4.363	-3.5743	-3.9818	-3.3032	0.2297		-34.177	-23.746	-24.389	-16.2905	-10.6012
				3.993	1.2833	1.0418	-7.3575	-0.2105	-1.4964	3.2392	-1.1858	1.5199	-0.9591																				-1.4747	-2.5347	1.184	-0.9985	-1.155	-1.1332	-4.203	-2.3684	-3.3614	-5.0095	-0.1858		-26.216	-15.106	-18.779	-13.0067	-10.7518
				1.5774	1.1915	5.7077	-6.2116	-1.1253	-1.4348	2.5481	-0.5834	2.0085	-0.8466																				-3.5203	-0.9262	0.6313	-0.8235	-0.7926	-0.9041	-1.4393	-1.3873	-2.5589	-4.0466	0.4431		-18.089	-11.327	-13.7971	-9.9376	-7.6277
				1.1466	-0.2783	7.435	-5.4271	-1.6621	-0.938	1.2231	-0.7727	-0.3408	-1.7771																				-2.6121	-0.9896	-1.0064	-0.7215	-1.0407	-0.6909	-1.3487	-1.1164	-2.2135	-2.9518	0.377		-16.7379	-7.8865	-16.4082	-8.7252	-4.2638
				0.5255	-1.0855	5.309	-3.4161	-1.6686	-0.5759	0.1034	-0.9709	-1.8723	-0.5086																				-0.965	-2.3534	-2.0048	-1.2007	-0.8098	-0.4917	-1.8784	-1.039	-1.6604	-2.0221	-0.5568		-10.8759	-5.4476	-7.4483	-6.1474	3.6766
				-2.3997	-2.2944	2.783	-2.7947	-0.7862	-1.0392	-1.2412	-0.8677	-2.873	-0.4636																				-0.8109	-1.9064	-2.3364	-0.718	-0.4846	-0.5459	-1.9034	-1.0779	-1.3999	-1.6821	-1.7603		-7.036	-5.5667	-6.2351	-5.3784	15.4819
				-3.0646	-4.062	3.472	-4.0055	0.6555	-1.1587	-2.4773	-0.3115	-2.5912	0.0539																				-1.0466	-1.8335	-3.31	-0.4861	-0.7867	-0.3391	-2.2866	-0.69	-1.1364	-1.212	-2.7018		-5.3828	-3.7215	-3.8252	-2.9542	32.93
				-6.6518	-6.2867	7.872	-3.4639	3.1418	-0.9723	-3.1565	0.0851	-2.2747	0.549																				-1.2749	-1.7536	-4.22	-0.7479	-0.8356	-0.5395	-3.0252	-0.5626	-1.1833	1.5634	-2.1011		-3.5438	-2.6713	-3.833	-0.2035	56.1876
				-9.2667	-6.9793	48.069	-3.4621	9.4639	-0.6976	-2.5892	0.7087	0.3837	6.6995																				-1.4888	-6.4842	-5.7217	-1.2853	-1.3137	-0.5421	-3.6227	-1.6433	-0.9869	1.8279	-1.8753		-5.0897	-0.1241	-0.1596	4.5882	87.2747
Transfected nonfunctional H191K H426K D428Q
		Cl	subtracted	-4.33062	-5.61672	-0.417266	-0.613437	-4.99703	-4.65203	-3.94297	0.0671875	-7.36477	2.69188
				-5.76063	-7.39547	0.178906	-1.81422	-4.71734	0.607734	-3.39164	-0.141562	-7.60133	0.795859
				-1.49906	-5.84719	0.0864062	-1.54875	-3.40594	-3.71844	-2.74688	-1.71789	-4.43438	-4.21836
				-4.07539	-5.55328	1.17719	-0.721719	-2.41602	-0.755703	-2.50156	-0.480156	-2.42148	-4.48688
				-1.85352	-5.49805	-0.351484	-0.442891	-1.49445	1.24539	-1.21531	-0.0573437	-3.46602	-5.39961
				0.282813	-3.49258	1.92289	-0.222812	-1.74891	0.533437	3.53852	-2.66102	-3.58773	-2.79453
				0.227422	-3.82453	2.67141	-0.493125	-1.30336	0.714844	0.760313	-1.35398	-0.770625	-3.38555
				-1.41781	-2.45344	1.73016	1.1582	-1.29477	0.619609	0.388359	-2.12961	-1.605	-0.421172
				-0.585	-1.33383	0.600859	0.402109	-0.915156	-0.178203	0.164844	-1.40219	-0.505703	-1.66477
				-0.626562	-1.80078	-1.20523	-0.603437	-0.950156	-0.443672	-1.91609	-0.170625	-0.437188	-0.404375
				-1.90844	-1.84398	-2.67609	0.0735156	-0.0525	-1.34258	-3.90508	0.816094	-1.89648	1.77125
				-2.43984	-1.6632	-3.77195	-4.28477	-0.536094	-1.28977	-5.02828	0.624375	-2.84117	3.74758
[truncated: 26 more columns]

## Sheet: Fig2ef
Transfected cells		glutamate	-160	--	--	--	--	-90.345	-35.576	-60.648	-120.98	-106.57	-145.17	-141.38	-97.274	-107.72	-71.301	-120.79	-48.2634	-56.887	-46.041	-187.88	-73.887	-113.8	-100.38	-48.699	-52.598	-72.55	-43.541		aspartate	-135.6	-71.632	-75.174	-80.83	-31.445	-99.66	-64.106	-81.506	-101.35	-87.923	-60.646	-130.06		gluconate	-105.34	-79.218	-60.58	-101.96
			-140	-139.96	-53.965	-58.872	-37.472	-64.562	-26.086	-44.505	-86.932	-75.243	-101.41	-99.03	-68.833	-75.712	-50.145	-84.883	-33.2409	-37.586	-33.994	-127.4	-50.669	-78.939	-71.447	-34.881	-37.313	-50.675	-31.162			-88.857	-47.087	-49.148	-54.835	-22.863	-66.977	-43.1	-51.694	-65.636	-56.001	-40.253	-84.947			-74.735	-53.229	-40.215	-67.846
			-120	-94.359	-37.543	-39.818	-27.505	-45.224	-19.176	-32.915	-62.704	-53.827	-72.195	-68.325	-48.574	-52.428	-36.088	-59.786	-22.2589	-24.376	-24.951	-84.908	-35.029	-54.039	-49.555	-24.725	-26.484	-36.091	-23.098			-56.317	-31.032	-30.83	-35.663	-16.262	-44.619	-28.694	-32.918	-42.083	-35.537	-26.123	-52.124			-52.328	-32.768	-26.362	-47.518
			-100	-54.838	-26.076	-26.618	-20.344	-32.197	-14.419	-24.939	-45.772	-38.361	-49.363	-47.303	-34.458	-37.314	-25.489	-41.876	-15.1273	-14.41	-18.284	-55.66	-23.67	-37.206	-34.997	-17.152	-18.904	-25.225	-16.636			-32.885	-21.052	-17.108	-21.927	-11.257	-27.111	-17.832	-20.267	-25.877	-22.784	-16.662	-28.225			-34.88	-17.371	-15.583	-28.766
			-80	-33.607	-18.051	-17.542	-15.203	-23.117	-10.883	-18.761	-32.925	-27.055	-33.865	-32.087	-24.075	-26.963	-18.571	-29.359	-9.9944	-10.188	-13.581	-35.256	-15.975	-25.228	-23.902	-12.405	-13.678	-18.008	-11.91			-15.544	-13.056	-7.1294	-12.261	-7.1571	-14.615	-10.016	-11.546	-14.455	-12.808	-9.5181	-10.89			-21.659	-5.5872	-7.5493	-16.639
			-60	-20.491	-12.239	-11.662	-10.911	-15.565	-8.0924	-13.983	-23.369	-18.529	-22.954	-21.38	-16.499	-18.515	-13.165	-20.458	-6.3778	-5.5963	-10.24	-21.256	-10.387	-17.229	-15.776	-8.7961	-9.6621	-12.499	-8.4691			-2.6762	-7.1579	0.7738	-4.8195	-4.0702	-5.3758	-4.0327	-5.0799	-5.8823	-5.5943	-4.4436	2.3802			-10.838	3.4587	-1.471	-8.4991
			-40	-12.871	-8.0499	-7.0866	-7.5511	-10.393	-6.1113	-10.124	-16.1	-12.076	-14.64	-13.61	-10.7	-12.773	-9.0981	-13.929	-3.7876	-2.6088	-7.3963	-10.574	-6.2132	-11.27	-9.7906	-5.6542	-6.6114	-8.2001	-5.6622			6.8769	-3.2129	7.3597	0.903	-1.4389	1.8731	0.6357	-0.8004	0.5962	0.0348	-0.5173	12.2			-1.8617	10.736	3.439	1.7919
			-20	-6.822	-4.5158	-3.7959	-4.767	-5.9797	-4.0802	-6.6655	-10.124	-6.622	-8.4204	-7.7071	-6.3311	-7.9747	-5.9395	-8.9107	-1.8808	-0.4885	-5.0103	-3.3356	-2.555	-6.3141	-4.5291	-3.4619	-4.4188	-4.8841	-3.0147			14.57	0.211	12.517	5.2827	0.6353	7.2967	4.3521	3.1902	5.7962	4.4825	2.4557	19.662			6.1136	17.611	7.2154	8.4461
			0	-1.8772	-1.9712	-1.2298	-2.1855	-2.8283	-2.6636	-3.6307	-5.5005	-2.0964	-3.7556	-2.8448	-2.5775	-4.0907	-3.2826	-5.2583	-0.4226	1.7503	-2.8115	3.0352	0.053	-2.6309	-0.1758	-1.304	-2.7526	-2.1628	-0.7128			20.774	2.6121	17.113	8.6169	2.3979	11.466	7.3686	6.1026	9.9778	7.9935	4.9575	25.077			12.855	22.736	10.455	14.288
			20	1.8815	0.317	0.6147	0.1246	0.3019	-1.1849	-1.0114	-1.5382	1.4453	0.2008	0.4507	0.6526	-1.0776	-1.3555	-2.3677	1.1831	3.9571	-0.5531	8.1909	2.3432	0.0758	4.0635	1.0506	-1.1507	0.5021	1.8937			26.69	4.591	20.98	11.376	4.156	14.368	9.3736	8.4961	13.228	11.237	6.962	29.37			19.774	27.049	13.053	19.665
			40	4.6243	2.04	2.4069	1.9456	2.9055	0.2408	0.6102	1.5405	6.1018	3.1632	3.4155	4.1381	2.108	0.1474	0.0131	1.3913	4.5703	-0.849	12.635	4.1105	6.6619	5.8295	1.776	0.129	1.9096	3.0214			30.313	6.7603	24.219	12.976	5.9429	17.066	10.837	10.459	16.436	13.848	8.6419	31.728			23.972	30.272	15.023	24.158
			60	5.8749	3.7518	5.3857	4.1604	5.0885	1.2142	3.0404	4.4993	10.029	5.6233	5.7371	4.799	4.8578	1.8452	1.7493	3.5172	3.9462	3.6865	14.983	6.5687	12.381	11.087	4.1135	1.2567	4.2718	5.7593			33.822	7.8623	28.477	14.085	8.1114	18.68	12.067	12.283		17.616	10.09	33.338			28.684	37.887	17.166	27.006
																																							13.665		18.697	11.511	35.145						32.165
untransfected cells				-16.678	-7.7792	-12.591	-8.2281	-9.0175	-10.357	-8.6136	-20.1	-10.693	-9.6999																			-8.586	-9.3291	-10.793	-17.338	-10.203	-17.689	-9.0317	-9.3703	-8.6743		-11.495				-9.055	-11.252	-14.784	-10.839
				-13.648	-6.4783	-10.656	-7.3131	-8.5877	-9.4863	-7.3683	-17.36	-9.4778	-8.6606																			-7.9235	-7.7571	-8.4429	-16.915	-8.6082	-9.8456	-7.1524	-7.7986	-7.3528	-68.4	-9.5225				-7.5545	-9.9181	-20.6	-12.387
				-11.364	-5.7696	-9.1211	-6.1662	-6.7319	-7.5767	-5.7677	-14.546	-8.4819	-7.746																			-6.6832	-6.468	-7.1712	-12.768	-7.4148	-6.5878	-5.6187	-6.5958	-6.4167	-10.196	-8.1827				-6.6724	-11.151	-17.594	-6.7249
				-9.3696	-4.9854	-7.8194	-5.3372	-5.5821	-6.1738	-8.8169	-11.877	-7.366	-6.4874																			-5.7505	-5.2652	-5.8328	-11.151	-6.3618	-5.9926	-4.6568	-5.5529	-5.5319	-7.3608	-6.9913				-5.6312	-7.0545	-9.0271	-5.9705
				-7.5394	-4.073	-6.427	-4.7367	-4.7289	-4.7264	-4.2771	-10.21	-7.0167	-5.6011																			-5.106	-4.4769	-4.716	-8.949	-5.347	-4.9165	-3.5799	-4.8082	-4.7038	-5.9658	-5.5786				-4.6185	-6.378	-6.7837	-4.7567
				-5.7393	-3.5192	-5.2197	-3.7476	-3.9675	-3.5936	-4.5077	-10.049	-7.3279	-5.287																			-4.2309	-3.5591	-3.8764	-5.7703	-4.4272	-4.2464	-2.8171	-3.9389	-3.8553	-4.8947	-4.5809				-3.7552	-4.7332	-4.9489	-4.0023
				-4.0558	-2.8307	-3.9812	-3.0142	-3.3141	-2.5	-3.533	-8.0183	-6.1345	-5.1876																			-3.5238	-2.759	-3.4735	-3.0123	-3.8725	-3.5539	-2.0571	-3.3627	-3.3298	-3.9916	-3.8475				-3.1669	-3.6951	-4.2481	-3.2845
				-2.415	-2.1256	-2.8193	-2.4177	-2.7205	-1.3547	-2.3838	-4.9211	-4.0835	-3.9089																			-2.7326	-1.9193	-2.3839	0.4215	-3.2562	-2.9661	-1.4523	-2.7674	-3.5182	-2.88	-2.9938				-2.3758	-2.8558	-3.5305	-2.5339
				-0.8495	-1.3861	-1.9372	-1.9317	-1.9945	-0.5775	-0.9839	-1.5744	-1.8076	-2.4315																			-1.945	-1.2066	-1.1881	5.0737	-2.4672	-2.2534	-0.7132	-2.2391	-1.1098	-1.8436	-2.2403				-1.6695	-1.8908	-1.9333	-2.0617
				0.4357	-0.7467	-1.2231	-1.368	-1.3133	0.2663	0.0142	1.5588	-0.1559	-1.212																			-1.1012	-0.2526	0.4161	12.306	-0.966	-1.5605	0.2116	-1.5116		0.3596	-1.1973				-0.9776	-1.3345	-1.0504	-0.5774
				1.4887	-0.4956	-0.301	-0.6644	-0.5361	1.1472	0.7784	4.3001	2.5991	0.0502																			-0.4214	0.5095	2.1977	20.173	0.1537	-0.7571	1.478	0.1863		4.8269	0.8417				-0.4128	-0.486	0.0372	-0.5435
					0.42	0.6732	0.0194	0.0051448	1.6584	1.6021	7.1327	4.234	1.4517																			0.6397	1.6052	4.3119	26.12	-0.3492	0.1624	2.9155	1.7318		7.6474	3.7648				0.2788	0.3039	1.134	1.5165
					0.9328	1.3655	1.2945	0.6439	3.6731	3.3231	8.7757	6.2807	2.4586																				4.2597	7.3051	31.81	3.1446	2.0911	6.8715	3.896		11.435	7.2111				0.821	0.9794	3.1961	2.841
																												Transfected nonfunctional H191K H426K D428Q														Transfected nonfunctional H191K H426K D428Q
Transfected nonfunctional H191K H426K D428Q																														aspartate	pH 7.4	-13.9902	-12.5258	-15.1888	-5.1818	-7.40648	-13.371	-7.34914	-14.1498	-23.3988	-11.1445			gluconate	pH 7.4	-16.978	-13.203	-10.5354	-11.5781
		glutamate	pH 7.4	-24.753	-17.1966	-15.438	-11.6298	-12.5688	-11.9173	-14.323	-16.6814	-13.3609	-20.2713																			-12.1344	-11.5905	-12.844	-2.99336	-5.28516	-9.99625	-6.17164	-8.99164	-18.457	-10.4364					-13.9434	-11.2865	-9.45445	-9.80617
				-15.5255	-10.9663	-11.6959	-7.81945	-8.70469	-11.8244	-11.1784	-12.7966	-10.733	-16.6091																			-9.06664	-9.84172	-10.8508	-2.3418	-4.75188	-7.84172	-4.83273	-7.2457	-17.4456	-6.12258					-10.9667	-8.73086	-6.74984	-9.27133
				-12.9479	-8.11594	-9.24086	-5.00852	-6.39531	-5.75422	-7.38719	-7.26187	-9.37352	-11.3843																			-6.31336	-7.68078	-8.56039	-1.75492	-3.65086	-6.64961	-3.44594	-5.59016	-12.0644	-4.13695					-7.68445	-6.7018	-4.45141	-5.76219
				-9.60641	-5.64391	-7.12734	-3.42953	-4.53633	-4.24719	-5.5775	-5.66547	-8.96867	-8.07109																			-4.80648	-5.01813	-6.20383	-1.11273	-2.20555	-6.24664	-2.6982	-2.98852	-9.83234	-3.04836					-4.95094	-4.49977	-2.89672	-3.54742
				-8.17922	-2.95922	-3.97234	-1.92859	-3.37625	-3.84023	-3.95977	-3.85227	-5.64656	-5.47078																			-2.465	-2.8007	-4.2793	-0.293516	-1.13516	-4.1525	-1.46461	-2.03914	-5.25758	-1.65672					-3.08367	-2.55875	-1.03828	-1.48844
				-7.6343	-1.70539	-4.62195	-1.36484	-1.39039	-2.52516	-8.19859	-1.65297	-3.1718	-5.87859																			0.441719	-0.741172	-1.04703	0.319687	0.402266	-2.42539	-0.441875	-0.678047	-2.84758	-0.266719					-1.19875	-0.502578	0.211016	0.643672
				-5.35406	-0.39125	-4.0593	0.41125	-0.606953	-1.175	-5.46578	-0.725859	-3.86781	-3.35055																			3.52414	1.38477	1.87953	1.41094	1.46266	-0.41	0.539141	0.336016	0.801094	1.15352					0.769531	1.39172	2.19	2.74336
				-2.67906	0.920547	-2.23031	-0.241797	0.705078	-0.038125	-2.0657	0.698984	-1.28164	-3.2043																			8.03406	4.35234	4.76562	2.58492	3.14531	2.82578	1.43453	2.3168	5.57328	2.62078					2.76414	3.65289	4.28867	5.12656
				0.09	1.38031	0.0796094	1.08758	1.51648	1.61008	1.07609	2.0968	0.928281	1.27039																			13.9091	7.15383	8.0657	3.58656	5.36344	4.69555	2.19313	3.38992	10.8585	4.32125					5.50742	7.24531	5.92516	7.6268
				3.16367	3.87391	3.11414	2.89727	2.8532	2.76625	4.44	3.05734	2.53211	2.94219																			18.1455	10.2116	13.3008	5.00469	8.38336	8.23281	3.01453	5.44406	15.8535	5.62469					8.05805	10.1344	7.44508	10.6472
				7.11672	6.14898	5.73945	4.18781	3.77969	4.79547	8.23297	4.16789	5.36633	4.01602																			26.8318	12.0289	18.6739	4.97211	10.467	8.74039	4.50328	6.41687	19.6589	7.54062					12.5327	14.247	10.273	12.9342
				10.8587	7.76805	8.28563	5.72203	5.57164	6.04375	10.9042	5.31711	8.18047	5.91883
																															pH 5.5	-22.8828	-24.154	-16.678	-5.28203	-11.2221	-14.3526	-7.9418	-17.9908	-25.7106	-14.0892				pH 5.5	-15.0976	-12.7731	-14.0858	-23.9213
			pH 5.5	-29.0837	-22.8134	-15.8552	-12.2433	-17.5659	-16.5693	-18.2659	-16.6142	-20.7256	-17.5794																			-21.3681	-20.4618	-14.6381	-4.70312	-10.3092	-12.4868	-5.94242	-12.9013	-19.9755	-11.1922					-11.9409	-10.8795	-10.9019	-10.6269
				-21.2862	-18.3617	-11.517	-9.63367	-13.422	-11.2166	-14.5701	-12.9382	-18.3343	-15.8132																			-16.1266	-16.6287	-13.6397	-3.23789	-8.26219	-10.3083	-4.72109	-9.63242	-18.5271	-8.05664					-9.57617	-7.35641	-8.60281	-8.21789
				-14.447	-13.9631	-9.15445	-6.55727	-9.80125	-9.47266	-10.1341	-8.97977	-13.8079	-15.6027																			-12.305	-12.2233	-10.2584	-2.37445	-6.02641	-7.66203	-3.38172	-7.49859	-13.3718	-5.95227					-6.72297	-5.15727	-5.25508	-5.78609
				-13.6818	-11.1972	-5.95016	-4.15125	-6.95234	-5.00289	-8.07906	-6.14563	-11.3902	-12.558																			-9.72523	-8.46578	-7.3257	-1.26961	-3.95445	-6.52086	-2.6257	-4.87852	-10.3271	-3.565					-4.70961	-3.3875	-3.4932	-3.77633
				-10.0327	-8.45727	-4.32383	-2.37148	-4.8707	-2.59484	-5.17508	-3.90961	-9.11258	-10.8704																			-5.66234	-4.60594	-4.70125	-0.468594	-2.19586	-4.25367	-1.245	-3.59445	-6.83875	-2.26852					-3.04875	-2.05664	-1.52437	-1.5457
				-7.35148	-5.19797	-2.69906	-1.58766	-3.1393	-1.99172	-4.66008	-4.31398	-6.75953	-8.67313																			-0.315781	-1.97203	-1.32312	0.252266	-0.596094	-2.21852	-0.46375	-1.74039	-3.54516	-0.645937					-1.50055	-0.316797	0.0592188	0.163594
				-5.12664	-4.21578	-1.38789	-0.081875	-1.91031	-0.460156	-4.70547	-2.07984	-4.63844	-6.73609																			5.36633	1.01391	2.57211	1.00336	1.35188	-0.667266	0.417187	0.197031	0.231563	0.843984					0.284687	1.32703	1.48078	2.10734
				-4.09687	-1.53289	-0.500156	0.916406	-0.589687	0.581484	-1.67734	-1.43063	-2.88664	-3.62547																			12.3513	4.41227	7.22695	1.6343	3.22688	1.67164	1.28305	2.47328	4.69555	3.22164					2.09805	2.76203	3.48328	4.12102
				-0.495	0.0464844	0.680469	1.48969	0.601328	1.43188	1.24094	0.694609	0.422578	-0.394375																			18.7591	7.06047	10.2559	2.94	5.98531	4.83516	2.25617	4.96125	10.1777	6.54867					4.75242	6.7432	6.11781	6.37016
				2.53711	2.07312	1.90891	2.29383	1.90305	2.32258	2.52391	2.88672	2.09492	2.53781																			22.8099	10.5784	12.4755	3.56344	7.45453	7.37281	3.08164	8.49812	12.4755	9.98469					6.51031	10.9064	7.01992	8.46016
				5.20828	4.305	3.06336	4.26133	3.72719	3.45289	4.32789	4.98398	3.46984	5.78727																			31.0043	12.1386	10.7974	4.99328	10.7964	9.39789	3.64867	11.6569	19.6662	15.7558					9.02555	15.2289	10.6531	12.9498
				8.41883	6.10484	4.51367	1.43727	5.03555	4.75398	5.87594	5.94148	5.3393	9.66641															Transfected nonfunctional H191K H426K D428Q														Transfected nonfunctional H191K H426K D428Q
[truncated: 44 more columns]

## Sheet: Fig2gh
Transfected cells		glutamate	-160					-81.5808	-24.903	-38.807	-100.283	-89.642	-124.807	-125.756	-85.625	-91.881	-60.314	-106.567	-38.3908	-34.098	-34.067	-168.298	-56.558	-97.357	-82.383	-38.618	-42.118	-57.205	-32.438		aspartate	-118.919	-59.13	-66.3094	-63.695	-13.027	-84.31	-51.503	-67.238	-90.216	-73.444	-49.076	-119.823		gluconate	-65.311	-48.382	-45.367	-95.194
			-140	-126.623	-40.703	-44.782	-27.5172	-56.6502	-16.7503	-25.171	-65.583	-60.691	-84.296	-88.939	-58.6	-61.211	-39.605	-72.588	-24.3348	-18.683	-23.241	-112.214	-36.902	-67.876	-55.316	-27.0913	-28.3524	-36.59	-21.026			-74.78	-36.062	-40.6779	-43.893	-4.604	-54.057	-32.102	-40.132	-54.015	-44.979	-29.323	-76.5151			-39.461	-27	-27.828	-62.2673
			-120	-83.314	-25.886	-27.445	-19.1291	-38.3485	-11.2146	-16.288	-45.788	-41.403	-57.273	-59.5057	-39.9244	-40.046	-27.262	-48.364	-14.0368	-7.941	-15.5061	-72.305	-23.965	-44.5945	-35.62	-16.7686	-18.7097	-24.805	-14.6832			-44.495	-21.8896	-24.1004	-25.9902	-0.638	-33.107	-19.1231	-23.6096	-33.8396	-27.7095	-17.9806	-44.8994			-20.775	-9.624	-15.901	-42.4421
			-100	-45.4834	-16.429	-15.901	-12.9449	-25.7402	-7.2151	-10.269	-32.446	-28.176	-37.53	-39.6069	-27.0328	-26.269	-17.7599	-32.4304	-7.8966	0.482	-10.0424	-44.912	-14.2187	-29.1999	-23.652	-11.1781	-11.6754	-15.6781	-9.2338			-22.844	-13.4814	-11.3578	-13.255	2.85	-16.892	-9.6402	-12.606	-18.5129	-16.8404	-9.6088	-22.2715			-6.24	1.432	-6.5025	-24.6516
			-80	-25.7091	-10.0509	-8.8401	-8.6377	-17.6925	-4.6284	-6.428	-21.003	-18.6804	-24.0201	-25.5387	-17.4736	-16.396	-11.8362	-21.1354	-3.6338	1.099	-6.4868	-26.7366	-8.239	-18.4626	-14.8116	-6.8298	-7.8275	-10.0536	-5.4678			-6.6405	-6.5355	-1.9403	-4.3803	5.4629	-6.0624	-3.1313	-5.2576	-8.6147	-8.1544	-3.714	-6.0095			3.67	8.7928	-0.0036	-13.1779
			-60	-13.9664	-5.5589	-4.531	-5.3242	-10.7204	-2.8862	-4.0045	-12.43	-11.7827	-14.8364	-15.9101	-11.0902	-9.638	-6.9276	-13.1543	-0.6966	3.3154	-4.0319	-14.8306	-3.7442	-11.3782	-8.5093	-4.0463	-4.6782	-6.0689	-3.191			3.999	-1.9154	5.0564	2.2465	7.1308	2.0017	1.7113	-0.1588	-1.5562	-2.0935	0.1888	6.3516			10.932	18.8497	4.8401	-5.6144
			-40	-7.6396	-2.756	-1.4984	-3.0963	-6.4186	-1.5714	-1.6512	-7.2349	-6.8713	-8.4676	-9.0384	-6.2315	-5.5148	-3.778	-7.8896	1.2706	4.257	-2.3304	-5.3429	-1.3547	-6.5512	-4.0436	-1.791	-2.6783	-2.9882	-1.3227			12.8294	1.3287	11.1046	7.34	8.402	8.1381	5.1629	2.9044	3.8651	3.2773	3.0925	15.5119			17.1033	20.2209	8.7354	4.7901
			-20	-2.7665	-0.218	0.3833	-1.155	-2.6602	-0.3017	0.9778	-2.5923	-2.7985	-3.9482	-4.0051	-2.6773	-1.9396	-1.3967	-3.8486	2.529	4.2551	-0.8708	0.2813	1.0289	-2.6976	-0.4716	-0.3137	-1.1803	-1.1988	0.4688			18.7639	3.8366	15.503	11.0624	9.0914	12.2524	7.8026	5.9	8.1261	7.2126	5.1493	21.9335			22.1436	21.2721	11.5381	10.3621
			0	1.7018	1.1396	1.8513	0.8033	-0.0121	0.2966	1.8866	0.6116	0.6059	-0.9503	-0.1043	0.0718	1.2365	0.6483	-1.0717	3.3202	4.6142	0.4207	5.1069	2.3836	0.0876	2.5927	1.4321	-0.0158	0.433	1.9502			23.7597	5.5243	19.5204	13.7146	9.51	15.1964	9.6419	7.7805	11.1428	9.7215	6.9685	26.68			25.988	22.9436	13.7379	15.5743
			20	4.4166	2.6113	2.489	2.0284	2.4682	0.9287	2.9264	3.4089	2.8176	1.5331	2.449	2.4849	2.9268	1.7639	1.0085	4.3261	4.5641	2.0083	9.415	3.4215	1.9839	5.4139	3.1796	0.8075	1.9169	3.8041			28.6181	6.7538	22.9698	15.741	9.9843	16.8865	10.268	9.224	13.8468	12.0349	8.2098	30.4491			30.099	24.6104	15.4419	20.5475
			40	6.2081	3.4151	3.2344	3.3494	4.4648	1.8662	3.6775	5.2799	6.2917	2.8351	4.8	5.1586	5.1887	2.8298	2.4019	2.4709	3.4864	0.9099	12.8515	4.1506	7.4902	5.805	3.1821	1.2721	2.113	4.1544			30.6514	7.8837	25.5873	16.9536	10.4715	18.3791	10.2637	10.3963	16.5006	14.6064	9.258	32.2204			31.6089	25.3153	16.2282	24.3963
			60	6.7954	4.5177	5.0306	4.6878	5.842	2.1805	4.1638	7.0109	6.9331	3.2505	6.2294	5.2873	6.6797	3.9389	3.2288	5.3771	1.3114	4.477	13.7942	5.5249	12.4675	10.1318	4.9108	1.797	2.8422	6.2251			32.919	8.1045	28.4101	17.0134	10.7827	18.7074	11.0583	10.721		17.9613	9.4211	33.059			33.807	30.5698	17.3939	26.5276
																																							11.9136		12.9867	9.9447	34.2788						29.5473
untransfiziert				6.384	-0.4622	4.2311	0.5637	0.1549	1.7276	0.6868	9.773	-3.64	0.6887																			-0.0571	1.3209	7.536	4.749	0.694	-7.514	0.4699	9.1567	3.2337		-2.8375				-1.184	-2.325	-1.479	-2.6595
				5.4569	-0.3127	3.53	1.0582	0.9367	2.5561	1.092	9.0358	-3.5382	1.1729																			-0.6246	1.0781	10.1931	-1.349	1.1677	9.6004	1.0731	5.1204	2.4913	-39.924	-2.6915				-0.7147	-0.9869	8.494	-4.2463
				4.5108	-0.1348	3.075	0.73	0.3664	1.7532	0.5817	7.4223	-2.9211	1.2793																			-0.1296	1.4405	8.1758	1.162	1.2581	0.9428	1.1348	2.8427	3.9103	9.647	-1.663				-0.1401	2.3689	7.321	-1.0666
				3.6631	0.0377	2.5517	0.6059	0.2743	1.324	4.4281	6.0233	-3.671	1.0107																			0.1552	1.3625	3.9963	-0.535	0.8883	-0.5895	0.754	2.1854	1.3712	4.7212	-1.5936				0.1275	0.1523	0.893	-1.4476
				2.9122	-0.2182	1.8983	0.7851	0.2292	0.807	0.335	5.302	0.1676	0.8648																			0.3247	0.9647	3.1391	-0.3025	1.2327	-0.3269	0.6081	2.1527	1.1076	3.652	-0.9554				-0.1458	0.6883	0.0378	-0.4609
				2.1006	0.0631	1.1725	0.2694	0.109	0.4748	1.4437	5.9457	1.4965	0.8321																			0.3413	0.6848	1.9587	0.8765	1.4656	1.1128	0.2947	1.6054	1.8269	3.573	0.8034				-0.0717	0.1489	-0.0982	-0.717
				1.2274	-0.2043	0.7412	0.0253	0.1327	0.0324	0.9966	4.2906	1.6123	1.3352																			0.2909	0.471	1.4921	1.8175	0.7916	0.0505	0.1427	1.6626	1.4502	2.3765	-0.1209				0.0655	-0.0314	0.2851	-0.287
				0.3043	-0.2325	0.2161	0.08	0.398	-0.3554	0.5686	2.3639	0.5287	0.8058																			0.346	0.2666	0.427	3.6798	0.8182	-0.2616	-0.1305	1.0135	0.083	1.0334	-0.3149				-0.1253	-0.0644	0.6922	-0.1036
				-0.649	-0.2519	-0.094	0.3062	0.2674	-0.3046	-0.3729	0.2554	-0.3676	0.1182																			0.4072	0.0545	-0.098	6.7261	-0.0681	0.0162	-0.2286	0.0934	0.8938	0.3891	-1.0241				-0.1683	-0.2615	0.5885	0.0701
				-1.1978	-0.4322	-0.1415	0.0481	0.2298	-0.5878	-0.0672	-0.5058	-0.7296	-0.1258																			0.1804	0.0534	0.1354	12.4227	-0.0479	0.3038	0.0238	0.0586		0.4288	-1.5136				-0.4309	-0.3143	1.0606	0.8102
				-1.7641	-0.1017	-0.8292	-0.2951	0.0758	-0.7993	0.3508	-3.8186	-2.253	-1.6575																			0.397	0.0134	0.898	18.7022	-0.802	0.3548	-0.2333	0.8108		1.6048	-0.645				-0.3742	-0.4164	0.7983	0.3321
				0	-0.2991	-1.0025	-0.4057	0.384255	-0.5788	-0.9742	-5.6984	-0.7898	-2.6215																			0.983	0.3727	1.8477	22.3132	-2.311	0.7094	0.3574	1.6851		5.316	0.9885				-0.5969	-0.6344	-0.9456	1.5848
				0	-0.106	-1.0047	-0.9711	0.3277	-1.794	-2.4099	-6.4203	1.2782	-0.8908																				2.3016	3.4323	27.7164	0.1862	0.8361	3.3728	3.1302		6.6706	2.7882				-0.6982	-0.6082	-1.9782	2.5465
																												Transfected nonfunctional H191K H426K D428Q														Transfected nonfunctional H191K H426K D428Q
Transfected nonfunctional H191K H426K D428Q																														aspartate	subtracted	-8.89266	-11.6282	-1.48922	-0.100234	-3.81563	-0.981563	-0.592656	-3.84102	-2.3118	-2.94477			gluconate	subtracted	1.88047	0.429922	-3.55039	-12.3432
		glutamate	subtracted	-4.33062	-5.61672	-0.417266	-0.613437	-4.99703	-4.65203	-3.94297	0.0671875	-7.36477	2.69188																			-9.23375	-8.87125	-1.79414	-1.70977	-5.02406	-2.49055	0.229219	-3.90969	-1.51844	-0.755781					2.0025	0.407031	-1.44742	-0.820703
				-5.76063	-7.39547	0.178906	-1.81422	-4.71734	0.607734	-3.39164	-0.141562	-7.60133	0.795859																			-7.05992	-6.78703	-2.78891	-0.896094	-3.51031	-2.46656	0.111641	-2.38672	-1.08148	-1.93406					1.39055	1.37445	-1.85297	1.05344
				-1.49906	-5.84719	0.0864062	-1.54875	-3.40594	-3.71844	-2.74688	-1.71789	-4.43438	-4.21836																			-5.99164	-4.5425	-1.69797	-0.619531	-2.37555	-1.01242	0.0642188	-1.90844	-1.30742	-1.81531					0.961484	1.54453	-0.803672	-0.0239062
				-4.07539	-5.55328	1.17719	-0.721719	-2.41602	-0.755703	-2.50156	-0.480156	-2.42148	-4.48688																			-4.91875	-3.44766	-1.12188	-0.156875	-1.74891	-0.274219	0.0725	-1.89	-0.494766	-0.516641					0.241328	1.11227	-0.596484	-0.228906
				-1.85352	-5.49805	-0.351484	-0.442891	-1.49445	1.24539	-1.21531	-0.0573437	-3.46602	-5.39961																			-3.19734	-1.80523	-0.421953	-0.175078	-1.0607	-0.101172	0.219609	-1.55531	-1.58117	-0.611797					0.0349219	0.502109	-0.486094	-0.0572656
				0.282813	-3.49258	1.92289	-0.222812	-1.74891	0.533437	3.53852	-2.66102	-3.58773	-2.79453																			-0.7575	-1.23086	-0.276094	-0.0674219	-0.998359	0.206875	-0.021875	-1.06234	-0.697578	-0.379219					-0.301797	0.185781	-0.151797	-0.480078
				0.227422	-3.82453	2.67141	-0.493125	-1.30336	0.714844	0.760313	-1.35398	-0.770625	-3.38555																			1.84219	-0.370859	0.692578	-0.407578	-0.110781	-0.257266	-0.121953	-0.138984	-0.569531	-0.309531					-0.484844	-0.0646875	-0.709219	-0.636016
				-1.41781	-2.45344	1.73016	1.1582	-1.29477	0.619609	0.388359	-2.12961	-1.605	-0.421172																			4.31719	0.0599219	2.46133	-0.950625	0.0815625	-1.15414	-0.151484	0.156484	-0.877734	0.600859					-0.666094	-0.890859	-0.805391	-1.00555
				-0.585	-1.33383	0.600859	0.402109	-0.915156	-0.178203	0.164844	-1.40219	-0.505703	-1.66477																			4.85	-0.0933594	2.19023	-0.646562	0.621875	0.139609	0.0630469	1.57133	-0.680859	2.22742					-0.755	-0.502109	0.192656	-1.25664
				-0.626562	-1.80078	-1.20523	-0.603437	-0.950156	-0.443672	-1.91609	-0.170625	-0.437188	-0.404375																			4.66445	0.366875	-0.825234	-1.44125	-0.928828	-0.86	0.0671094	3.05406	-3.37797	4.36					-1.54773	0.772031	-0.425156	-2.18703
				-1.90844	-1.84398	-2.67609	0.0735156	-0.0525	-1.34258	-3.90508	0.816094	-1.89648	1.77125																			4.1725	0.109688	-7.87648	0.0211719	0.329453	0.6575	-0.854609	5.24	0.00734375	8.21516					-3.50719	0.981953	0.380156	0.015625
				-2.43984	-1.6632	-3.77195	-4.28477	-0.536094	-1.28977	-5.02828	0.624375	-2.84117	3.74758
[truncated: 44 more columns]

## Sheet: FigS2i
	Gels were scanned on a fluorescence gel scanner (Typhoon FLA 9500, GE Healthcare) at 100 µm resolution.
	Gel images were prepared using Fiji software.
eGFP was excited at 473 nm, and the emission was recorded using a 530/20 bandpass filter.
mCherry was excited at 532 nm, and the emission was recorded using a 575-nm long pass filter.
Cy5 was excited at 635 nm, and the emission was recorded using a 665-nm long pass filter

## Sheet: FigS2j
Cl						NO3						HCO3					Glut					Asp					MES
0	50	200	400	800	1600	0	50	200	400	800	1600	0	200	400	800	1600	0	200	400	800	1600	0	200	400	800	1600	0	200	400	800	1600	0	50	200	400	800	1600
1	0.73267	0.42487	0.18462	0.09371	0.05913	1	0.79376	0.44248	0.22322	0.14281	0.10895	1	0.76397	0.49271	0.28487	0.17815	1	0.67172	0.37525	0.32011	0.21327	1	0.78831	0.52635	0.30819	0.2145	1	0.82391	0.48871	0.28332	0.24111	1	1.10025	1.26941	0.72372	0.46782	0.29374
nan	0.02968	0.05406	0.03892	0.02569	0.02202	nan	0.01985	0.05376	0.03724	0.04496	0.06171	nan	0.10902	0.10691	0.05698	0.04916	nan	0.143	0.10371	0.05775	0.0424	nan	0.12205	0.10492	0.10662	0.06702	nan	0.0854	0.097	0.05926	0.03997	nan	0.08568	0.31109	0.56607	0.1483	0.05434
1	nan	nan	nan	0.0624748	0.0707096	1	0.85686	0.558337	0.268428	nan	nan	1	nan	nan	nan	0.229908	1	nan	nan	0.433118	0.236785	1	0.6915	0.41115	0.352305	0.172857	1	0.862377	0.5622	0.355018	0.235556	1	nan	nan	nan	nan	0.139368
1	nan	nan	nan	0.0767439	0.0456213	1	0.808587	0.552639	0.266018	0.134523	0.0923505	1	nan	nan	0.278889	0.189776	1	nan	nan	0.254602	0.194984	1	0.727488	0.537594	0.456674	nan	1	0.738354	0.605426	0.449897	0.244118	1	nan	nan	nan	nan	0.224536
1	nan	nan	nan	0.0997059	0.120416	1	0.737222	0.376703	0.129388	0.0894661	0.0449112	1	0.586363	0.393432	0.363046	0.2554	1	nan	nan	0.379565	0.182711	1	1.00316	0.45517	0.207641	nan	1	0.959068	0.480698	0.343974	nan	1	nan	nan	nan	nan	0.25014
1	0.686112	0.512204	0.317571	0.195087	0.0874377	1	0.770417	0.413551	0.175367	0.0962016	0.0463621	1	0.83806	0.446085	0.211672	0.137513	1	nan	nan	0.495883	0.319447	1	0.790074	0.559376	0.367299	0.221429	1	0.951533	0.646838	0.316442	nan	1	nan	nan	nan	nan	0.234235
1	0.806304	0.510399	0.23391	0.141917	0.0762931	1	0.785402	0.504519	0.179641	0.0935922	0.0504723	1	0.907428	0.568346	0.262003	0.164152	1	nan	nan	0.311199	0.277077	1	0.778355	0.408623	0.107874	0.105188	1	nan	nan	nan	0.248351	1	nan	nan	nan	nan	0.179387
1	0.721967	0.349763	0.150886	0.0959049	nan	1	0.803981	0.433745	0.209044	nan	nan	1	0.688321	0.349437	0.241811	0.0764951	1	nan	nan	0.295519	0.114071	1	0.369847	0.33523	0.136227	0.0837727	1	0.860111	0.510437	0.22785	nan	1	1.06088	1.10955	0.849742	0.499618	0.299665
1	0.736147	0.43395	0.228793	0.112541	0.0549911	1	0.781408	0.413655	0.172721	0.103844	0.0610629	1	0.642514	0.348113	0.192656	0.129235	1	nan	nan	0.357104	0.281005	1	nan	nan	nan	0.230239	1	0.958894	0.672785	0.302509	0.214102	1	1.16604	nan	nan	nan	nan
1	0.647372	nan	nan	nan	nan	1	0.832948	0.472372	0.20675	0.133942	0.0665156	1	0.968966	0.802024	0.46683	0.281104	1	0.319722	0.276785	nan	nan	1	0.765485	0.509695	nan	nan	1	0.664086	0.529831	0.0747001	nan	1	1.03102	1.26707	1.00601	0.740823	0.488193
1	0.717829	0.431746	0.141596	nan	nan	1	0.806944	0.480243	0.204904	0.110467	0.0457072	1	0.726501	0.436007	0.290995	nan	1	0.554341	nan	nan	nan	1	0.99809	0.642132	0.306335	nan	1	nan	nan	0.299599	0.262959	1	1.06058	1.40591	nan	nan	nan
1	0.740198	0.350855	0.128202	0.0761203	0.0560589	1	0.768694	0.305492	0.24876	0.173835	0.178337	1	nan	0.401818	0.294371	0.257638	1	0.324741	0.199463	nan	nan	1	1.01219	0.912947	0.594561	0.438333	1	nan	nan	nan	0.200797	1	1.18271	1.60362	nan	nan	nan
1	0.787916	0.443165	0.196245	0.0731272	0.0230166	1	0.789256	0.356042	0.275206	0.206761	0.224506	1	0.522316	nan	nan	nan	1	0.76252	0.531269	0.3294	nan	1	0.759968	0.580531	0.342097	0.268652	1	0.900038	0.596564	0.259499	0.196537	1	nan	0.960874	0.836379	nan	nan
1	0.70996	0.297349	0.135278	0.0585641	0.0200683	1	0.783344	nan	0.342388	0.28546	0.279253	1	nan	nan	nan	0.0629659	1	0.783559	nan	nan	nan	1	nan	nan	nan	0.112704	1	0.685569	0.288747	0.316192	nan	1	nan	nan	nan	nan	0.412789
1	0.762747	0.433341	0.197	nan	nan							1	0.632329	0.336382	0.246461	0.175488	1	0.838146	0.537322	0.406472	nan	1	nan	nan	nan	0.245278	1	nan	nan	0.189555	0.16707	1	nan	nan	nan	0.488535	0.39126
1	0.783678	0.555472	0.162861	0.0768453	0.0367144							1	0.934465	0.657707	nan	nan	1	0.797482	0.487583	0.256957	nan	1	nan	nan	nan	0.363372	1	0.557118	0.168852	nan	nan	1	nan	nan	nan	0.807482	0.426889
1	0.69185	0.35533	0.13846	0.0554542	nan							1	0.956395	0.680432	nan	nan	1	0.810534	0.463233	0.288846	nan	1	nan	nan	nan	0.158146	1	0.807845	0.342045	0.264548	0.270824	1	nan	nan	nan	0.323808	0.309755
																	1	0.788803	0.486015	0.209486	0.136002	1	0.775221	0.437402	0.21087	0.173989	1	0.94193	0.460066	nan	0.370799	1	nan	nan	nan	0.522234	nan
																	1	0.737399	0.338436	0.143241	nan											1	nan	nan	nan	nan	0.235301
																	1	nan	0.134443	nan	nan											1	nan	nan	nan	0.459138	0.359722
																	1	nan	0.297902	nan	nan											1	nan	nan	nan	0.483942	0.402408
																	1	nan	nan	nan	0.22073											1	nan	nan	nan	nan	0.305119
																	1	nan	nan	nan	0.166422											1	nan	nan	0.202755	0.149338	0.152762
																	1	nan	nan	nan	0.216781											1	nan	nan	nan	0.203293	0.182119

## Sheet: FigS2k
Transfected with WT, -160 mV
	int anion	[Rose Bengal]	/2022_07_13/1	/2022_07_13/2	/2022_07_13/3	/2022_07_14/2	/2022_07_14/3	/2022_07_14/5	/2022_07_15/1	/2022_07_15/2	/2022_07_15/3	/2022_07_15/5
	Cl	0	-450.618	-430.331	-269.646	-379.768	-513.4	-637.945	-1000.18	-718.173	-503.799	-1634.72
		1600	-31.863	-19.6322	-32.4697	-33.2061	-39.1689	-35.0813	-56.069	-16.5299	-10.1104	-60.0178
			/2022_07_15/8	/2022_07_18/2	/2022_07_18/3	/2022_07_18/4	/2022_07_18/6	/2022_07_18/7	/2022_07_18/8	/2022_07_19/Username_2022-07-18_001	/2022_07_19/Username_2022-07-19_001	/2022_07_19/Username_2022-07-19_002
	NO3	0	-2866.07	-2384.71	-5145.29	-3733.74	-1778.07	-1624.43	-4475.67	-1357.55	-1488.37	-2380.78
		1600	-264.683	-107.1	-238.547	-188.45	-108.574	-108.05	-204.57	-242.101	-334.149	-664.839
			/2022_08_10/2	/2022_08_10/3	/2022_08_11/1	/2022_08_11/2	/2022_08_11/3	/2022_08_12/1	/2022_08_12/2	/2022_08_12/4	/2022_08_17/1	/2022_08_18/2	/2022_08_19/1
	HCO3	0	-261.985	-160.992	-308.517	-177.745	-130.07	-73.604	-385.532	-247.316	-109.161	-75.2391	-130.245
		1600	-60.2324	-30.5523	-78.7954	-24.4422	-21.3513	-5.63034	-49.8242	-69.5215	-28.124	-4.7375	-22.8565
			/2022_07_22/Username_2022-07-22_003	/2022_07_22/Username_2022-07-22_005	/2022_07_22/Username_2022-07-22_006	/2022_07_26/Username_2022-07-25_002	/2022_07_26/Username_2022-07-26_002	/2022_07_26/Username_2022-07-26_004	/2022_07_27/6	/2022_07_29/Username_2022-07-29_001	/2022_07_29/Username_2022-07-29_002	/2022_07_29/Username_2022-07-29_003
	Glut	0	-52.5843	-332.535	-50.7246	-94.3638	-187.15	-35.3169	-232.347	-58.2408	-150.498	-25.313	-381.671
		1600	-12.4512	-64.8389	-9.26795	-30.1443	-51.8549	-4.02862	-65.2908	-7.92084	-33.2195	-4.21264	-82.739
			/2022_07_28/1	/2022_07_29/2	/2022_07_29/3	/2022_07_29/4	/2022_08_01/1	/2022_08_01/5	/2022_08_01/6	/2022_08_02/2	/2022_08_02/Username_2022-08-02_003	/2022_08_02/Username_2022-08-02_004	/2022_08_02/Username_2022-08-02_005	/2022_08_19/4
	Asp	0	-172.557	-72.2075	-118.154	-19.5141	-166.624	-155.139	-98.139	-137.692	-110.563	-103.504	-18.4928	-32.0527
		1600	-29.8278	-15.9888	-12.4285	-1.63475	-38.3634	-68.0026	-26.3652	-15.5184	-27.1186	-37.6104	-2.92455	-5.57681
			/2022_07_07/1	/2022_07_07/2	/2022_07_12/1	/2022_07_12/2	/2022_07_12/3	/2022_07_19/1	/2022_07_20/1	/2022_07_21/1	/2022_07_21/Username_2022-07-21_003	/2022_07_21/Username_2022-07-21_004	/2022_07_22/Username_2022-07-22_001	/2022_07_25/2	/2022_07_25/5	/2022_07_25/6	/2022_07_25/7	/2022_08_10/Username_2022-08-10_001	/2022_08_10/Username_2022-08-10_002
	Gluc	0	-47.026	-47.6071	-6.84791	-8.92484	-20.4603	-47.9404	-110.249	-94.6917	-46.0993	-403.635	-156.08	-45.78	-75.3584	-100.731	-48.5379	-94.3312	-24.7324
		1600	-6.5539	-10.6895	-1.71294	-2.09051	-3.67031	-14.3661	-53.8228	-39.0877	-18.0368	-172.307	-48.3466	-10.7721	-27.108	-40.5348	-14.8098	-14.4103	-4.50424
			/2022_08_03/2	/2022_08_04/1	/2022_08_05/1	/2022_08_05/3	/2022_08_05/5	/2022_08_05/6	/2022_08_05/7	/2022_08_04/Username_2022-08-04_002	/2022_08_05/Username_2022-08-05_003	/2022_08_05/Username_2022-08-05_004
	MES	0	-111.384	-314.807	-123.094	-43.378	-88.0985	-28.012	-132.991	-71.1715	-82.9121	-113.216
		1600	-26.237	-76.8501	-30.5705	-9.28732	-23.1663	-5.62472	-26.1376	-11.8906	-22.4546	-41.9802
