# Supplementary material for: Vesicular glutamate transporters are H+-anion exchangers that operate at variable stoichiometry
Source: Nat Commun. 2023 May 11;14:2723. doi: 10.1038/s41467-023-38340-9 (PMC10175566; doi:10.1038/s41467-023-38340-9)
Supplement: Supplementary file 4 — Source Data [file 41467_2023_38340_MOESM4_ESM.zip › Fahlke_source data/369018_3_data_set_7510607_rsvjq6 (1).xlsx]

## Sheet: Fig2C
	single channel current
	Cl	NO3
	0.0204199	0.029392
	0.0155998	0.0276926
	0.0237575	0.0322489
	0.0132034	0.029199
	0.0318921	0.0309577
	0.0202048	0.0542129
	0.0215107	0.039748
	0.0403529	0.0454614
	0.0237962	0.0314916
	0.0152679	0.0493334
	0.0184239	0.0381001
	0.0254944	0.045285
	0.0135779	0.0503113
	0.0239339
	0.019942

## Sheet: Fig2D
open probability
Cl	NO3
0.2267	0.4053
0.3327	0.4958
0.2854	0.3724
0.361	0.4216
0.2174	0.3602
0.2176	0.3286
0.2001	0.358
0.1216	0.4588
0.1503	0.4021
0.392	0.2641
0.2797	0.47
0.114	0.3738
0.2599
0.2321
0.233

## Sheet: Fig2E
Filter	single channel current
1	0.234279	0.401351	0.354115	0.43003	0.298402	0.576167
2	0.300301	0.465177	0.437714	0.497349	0.360506	0.648271
4	0.379064	0.554321	0.518991	0.563494	0.44281	0.727114
8	0.445149	0.632149	0.596489	0.633768	0.52445	0.801957
10	0.468244	0.658566	0.62164	0.657236	0.549774	0.824964
20	0.577131	0.749583	0.7187	0.732377	0.641845	0.886511
40	0.76729	0.865918	0.843783	0.849891	0.787278	0.948525
80	0.967428	0.981561	0.97729	0.975663	0.966898	0.993027
99	1	1	1	1	1	1
