# Supplementary material for: Vesicular glutamate transporters are H+-anion exchangers that operate at variable stoichiometry
Source: Nat Commun. 2023 May 11;14:2723. doi: 10.1038/s41467-023-38340-9 (PMC10175566; doi:10.1038/s41467-023-38340-9)
Supplement: Supplementary file 4 — Source Data [file 41467_2023_38340_MOESM4_ESM.zip › Fahlke_source data/369018_3_data_set_7510608_rshjq6 (1).xlsx]

## Sheet: Fig1B
NO3				I				Br				Cl
F	I	Background		F	I	Background		F	I	Background		F	I	Background
1332902	-6204.9	-178.49		1849430	-8119.4	-99.647		2279909	-3175.4	-55.731		2114978	-2136	-41.15
1316434	-6711.2	-163.32		819899	-1234.4	-61.889		1103683	-1518	-38.428		558584	-554.55	-25.234
492923	-2760.9	-102.93		587219	-2024.9	-75.643		652659	-1102.8	-29.501		1166606	-1679	-23.404
1647516	-8747.2	-243.22		1511170	-4242.5	-154.38		734199	-1352.5	-23.475		409122	-398.48	-31.908
2480249	-10767	-177.82		1503976	-4309.8	-171.84		1143806	-2082.7	-32.798		1240569	-992.98	-26.386
1399567	-8256.5	-149.62		1316278	-5444.4	-154.17		1734356	-3698	-62.842		636579	-1134.1	-22.204
613412	-3209.8	-180.58		664610	-4247.6	-235.73		1507120	-4321.8	-63.562		313905	-496.45	-16.583
369593	-2781.9	-137.55		453618	-2740.2	-109.86		2049112	-2103.6	-48.155		690030	-1082	-26.302
272369	-3013	-126.17		334529	-1547.2	-103.89		1985911	-4025.9	-60.583		1306838	-2072.8	-23.32
878031	-5667.7	-200.11		532549	-2115.7	-113.19		2185947	-3786.8	-62.004		2945467	-1545.2	-51.051
												862918	-1072.4	-22.773
												654641	-493.29	-15.031
												2269472	-2428.8	-42.583
												2897410	-3095.9	-41.061
												2272284	-3264.4	-27.329
												2383657	-3148.7	-37.208
												352090	-608.83	-13.624
												887219	-1304	-25.741
												422695	-612.58	-20.059
												508272	-800.91	-71.645
												1724880	-2040.8	-25.317
												2227064	-2886.7	-24.717
												1570464	-1725.6	-25.059
												1082773	-1397.4	-19.488
												657963	-741.96	-41.294
												1914887	-3891.9	-30.657

## Sheet: Fig1C
Voltage (mV)	Bromide
-160	-1.36833	-1.34058	-1.6445	-1.81017	-1.79218	-2.09597	-2.82541	-1.00309	-1.99672	-1.70397
-140	-0.894547	-0.891756	-1.07546	-1.17767	-1.16729	-1.40413	-1.85105	-0.625428	-1.32889	-1.14515
-120	-0.545439	-0.567947	-0.6417	-0.735154	-0.732989	-0.89613	-1.17464	-0.377319	-0.843357	-0.712837
-100	-0.316706	-0.34687	-0.392145	-0.43121	-0.435756	-0.553574	-0.706001	-0.214256	-0.505628	-0.429707
-80	-0.175267	-0.203882	-0.216899	-0.238349	-0.247504	-0.323476	-0.405258	-0.116473	-0.287654	-0.244503
-60	-0.0912102	-0.113845	-0.107649	-0.126705	-0.134185	-0.182486	-0.221373	-0.0592606	-0.155144	-0.131718
-40	-0.0446785	-0.060329	-0.0501424	-0.0580998	-0.0685274	-0.0956542	-0.114196	-0.0294917	-0.0772418	-0.066847
-20	-0.019703	-0.0308585	-0.0250645	-0.026904	-0.0329139	-0.0479785	-0.0560906	-0.0129698	-0.0365523	-0.0320247
0	-0.00793988	-0.0140801	-0.0116839	-0.0133755	-0.0158849	-0.0241802	-0.0263311	-0.00534744	-0.016229	-0.0138705
20	-0.00281209	-0.00593785	-0.0062515	-0.00831096	-0.00662184	-0.0120453	-0.0117779	-0.00189765	-0.00694105	-0.00493022
40	-0.000207947	-0.00152915	-0.00423146	-0.0068619	-0.00185372	-0.00835059	-0.00424837	-0.000160118	-0.00388542	-0.000586016
60	9.303e-05	0.000540101	-0.00483177	-0.00744757	0.000106137	-0.00359217	-0.000635849	0.000823967	-0.00263577	0.000711911
80	0.00112127	0.00193534	-0.00717848	-0.00831709	0.0148074	-0.00307693	-0.00113415	0.00160679	-0.00279595	-0.00163632
Voltage (mV)	Chloride
-160	-0.990483	-0.947603	-1.41916	-0.895997	-0.779154	-1.74667	-1.5287	-1.52993	-1.56827	-0.507271	-1.21637	-0.730567	-1.05144	-1.05433	-1.42459	-1.30534	-1.69049	-1.44075	-1.40177	-1.43479	-1.16848	-1.28509	-1.08283	-1.27258	-1.0649	-2.01643
-140	-0.592481	-0.561405	-0.830195	-0.509745	-0.434821	-1.02532	-0.943926	-0.877229	-0.894483	-0.311047	-0.729728	-0.427809	-0.612172	-0.630022	-0.824457	-0.751785	-0.996532	-0.831168	-0.797362	-0.726835	-0.68331	-0.812435	-0.63376	-0.736796	-0.610185	-1.16513
-120	-0.340901	-0.319703	-0.461803	-0.279836	-0.235204	-0.575123	-0.559334	-0.487938	-0.496335	-0.183932	-0.417894	-0.238883	-0.33955	-0.353301	-0.451354	-0.41419	-0.556265	-0.453258	-0.432747	-0.401079	-0.377543	-0.466813	-0.353132	-0.404519	-0.336188	-0.641989
-100	-0.169458	-0.168893	-0.242898	-0.162524	-0.123117	-0.30674	-0.308779	-0.258283	-0.263403	-0.106471	-0.23268	-0.123519	-0.178493	-0.18983	-0.237215	-0.215789	-0.294984	-0.236626	-0.231349	-0.185653	-0.198057	-0.271697	-0.186892	-0.210679	-0.173675	-0.33945
-80	-0.0877754	-0.0908703	-0.12195	-0.0757402	-0.0613715	-0.156862	-0.167122	-0.127538	-0.130495	-0.0598713	-0.124731	-0.0622514	-0.0905141	-0.0971984	-0.117116	-0.108222	-0.150467	-0.120351	-0.118516	-0.0901899	-0.0988407	-0.13849	-0.096428	-0.104334	-0.0872139	-0.171715
-60	-0.0428788	-0.0465735	-0.0585139	-0.0373461	-0.0295369	-0.0770517	-0.0847116	-0.0627016	-0.0622235	-0.0325398	-0.0644089	-0.0309756	-0.0435229	-0.0480482	-0.0561481	-0.0513803	-0.0735712	-0.0589605	-0.0550858	-0.041828	-0.0467292	-0.077606	-0.0470574	-0.0496526	-0.0454881	-0.0846038
-40	-0.0200151	-0.0235703	-0.0279698	-0.0164601	-0.013428	-0.0359154	-0.0423278	-0.030189	-0.0266352	-0.0172784	-0.0338848	-0.012875	-0.0199692	-0.0227324	-0.0255565	-0.0227157	-0.0354353	-0.0274112	-0.0260997	-0.0172368	-0.0208798	-0.0435426	-0.0219576	-0.021938	-0.0215991	-0.0399224
-20	-0.00949466	-0.0115419	-0.00935663	-0.00877293	-0.0040192	-0.01631	-0.0195476	-0.0121422	-0.0105253	-0.00906474	-0.0176333	-0.00746776	-0.00886823	-0.00970732	-0.0110269	-0.010184	-0.0163362	-0.0114587	-0.0118215	-0.00999248	-0.00886728	-0.0195362	-0.00990573	-0.00937842	-0.00848452	-0.0180352
0	-0.00367484	-0.00523449	-0.00505741	-0.00521776	-0.00243807	-0.00698578	-0.00831271	-0.00796676	-0.00298614	-0.00466306	-0.00803008	-0.00331434	-0.00345023	-0.00443983	-0.00432939	-0.00410835	-0.00639183	-0.00582314	-0.00506299	-0.00690929	-0.00370855	-0.00727087	-0.00407103	-0.00403935	-0.00508418	-0.00708428
20	-0.00153132	-0.00442154	-0.00336652	-0.00697983	-0.0029397	-0.00213406	-0.00337077	-0.00970248	-0.00109432	-0.00249084	-0.00258646	-0.00129705	-0.000946299	-0.0014874	-0.00129293	-0.0017075	-0.00275895	-0.00350308	-0.00254037	-0.0100259	-0.001861	0.00192069	-0.00123849	-0.00313094	-0.00415479	-0.00162464
40	-4.58634e-06	-0.00478925	-0.00349535	-0.0101315	-0.00328494	-0.00238305	-0.00131887	-0.0145988	-0.000774465	-0.00142331	0.000618019	-0.000300928	-0.000792872	-0.000436562	3.88156e-05	-0.000816351	-0.000887273	-0.00531425	-0.0010381	-0.0138542	-0.001258	0.0101586	-4.26626e-05	-0.00410853	-0.00108274	0.00142343
60	0.00137609	-0.00574453	-0.00313765	-0.0144639	-0.00357401	-0.00420356	0.00543636	-0.0248746	0.00103793	-0.00244793	0.000733558	3.00928e-05	-0.000365988	-0.000938838	-0.000565686	0.000638766	0.00671646	-0.00606051	-8.65873e-05	-0.0266434	-0.00120692	0.0145515	0.00054347	-0.00524662	-0.00242324	0.00329643
Voltage (mV)	Nitrate
-160	-4.52127	-4.97395	-5.39226	-5.1617	-4.2694	-5.79242	-4.93831	-7.15476	-10.599	-6.2271
-140	-3.29716	-3.53678	-3.84219	-3.83465	-3.13489	-4.20166	-3.55365	-5.0594	-7.57237	-4.3862
-120	-2.32202	-2.49265	-2.68953	-2.76471	-2.23939	-2.98339	-2.48863	-3.49079	-5.30737	-3.0208
-100	-1.56103	-1.63237	-1.8134	-1.93707	-1.52939	-2.04328	-1.70284	-2.34133	-3.59425	-2.02266
-80	-1.00456	-1.02774	-1.16046	-1.30753	-0.993355	-1.32833	-1.12673	-1.51499	-2.36209	-1.30621
-60	-0.611061	-0.789732	-0.713312	-0.843402	-0.606071	-0.819228	-0.720289	-0.9487	-1.50361	-0.804403
-40	-0.349732	-0.446353	-0.409707	-0.521525	-0.348115	-0.474182	-0.443672	-0.563888	-0.91943	-0.467373
-20	-0.19119	-0.227773	-0.224772	-0.308777	-0.185277	-0.257832	-0.26128	-0.315983	-0.542109	-0.253804
0	-0.0968604	-0.105043	-0.116581	-0.170243	-0.0923361	-0.130396	-0.146119	-0.167583	-0.295487	-0.132936
20	-0.0465936	-0.0188895	-0.0577161	-0.0843038	-0.0427723	-0.060981	-0.0768929	-0.0865815	-0.151576	-0.0645453
40	-0.0195072	0.0477276	-0.0332099	-0.0275125	-0.0194641	-0.0209888	-0.0379937	-0.0410238	-0.0762825	-0.0323721
60	-0.0059453	0.109192	-0.0185844	0.0032115	-0.00905865	-0.00191645	-0.0190379	-0.0285376	-0.0402028	-0.0154998
80	-0.000501312	0.298247	-0.0201113	0.0290334	-0.00517347	0.0054136	-0.0120609	-0.0224028	-0.0229641	-0.00913544
Voltage (mV)	Iodide
-160	-4.33634	-1.43007	-3.31947	-2.70527	-2.75135	-4.01908	-6.03643	-5.79858	-4.31445	-3.76024
-140	-3.18307	-1.07182	-2.50874	-1.95037	-2.01876	-2.97003	-4.67426	-4.37247	-3.24581	-2.94587
-120	-2.249	-0.769422	-1.83403	-1.3763	-1.42896	-2.12798	-3.4312	-3.203	-2.39313	-2.2151
-100	-1.55342	-0.536318	-1.28723	-0.957625	-0.964349	-1.4644	-2.42269	-2.2575	-1.66712	-1.61033
-80	-1.03604	-0.360525	-0.874241	-0.631895	-0.641777	-0.973035	-1.63941	-1.5193	-1.10343	-1.12094
-60	-0.663846	-0.23525	-0.563934	-0.403569	-0.412892	-0.626584	-1.06296	-0.974908	-0.702127	-0.744157
-40	-0.405945	-0.150175	-0.33105	-0.247267	-0.246449	-0.394233	-0.643021	-0.58863	-0.434465	-0.471509
-20	-0.234153	-0.0895708	-0.199966	-0.144468	-0.146062	-0.232215	-0.369158	-0.34228	-0.255716	-0.276787
0	-0.124689	-0.0501415	-0.112602	-0.0777287	-0.079641	-0.127601	-0.198169	-0.185005	-0.145534	-0.150233
20	-0.0584101	-0.0232885	-0.0621771	-0.0391048	-0.0357869	-0.0644325	-0.0965067	-0.0894006	-0.0784874	-0.0748857
40	-0.0200527	-0.00240627	-0.0348197	-0.0151849	-0.00882607	-0.0282712	-0.0372584	-0.0347356	-0.0378144	-0.0339475
60	0.000693944	0.0119232	-0.0176277	-0.00445661	0.00471909	-0.0105885	-0.00125487	-0.003331	-0.00563658	-0.012366
80	0.012289	0.0250586	-0.0274521	-0.00300297	0.0130333	-0.000327438	0.0259235	0.0164791	0.00968406	0.00410159

## Sheet: Fig1D
pH	NO3													Cl
5	-1	-1	-1	-1	-1	-1	-1	-1	-1	-1	-1	-1		-1	-1	-1	-1	-1	-1	-1	-1	-1	-1	-1	-1	-1	-1	-1	-1	-1	-1	-1	-1	-1	-1	-1	-1	-1	-1	-1
5.25	-0.8404	-0.7845	-0.9488	-0.8043	-0.8377	-0.9301	-0.9556	-1.0097	-0.8474	-0.723	-0.7972	-0.994		-0.8504	-0.7866	-0.7821	-0.9688	-0.936	-0.646	-0.8624	-0.8221	-0.8001	-0.8967	-0.8009	-0.8172	-0.7209	-0.8569	-0.8038	-0.7162	-0.7362	-0.9298	-0.5607
5.5	-0.8158	-0.6876	-0.842	-0.7306	-0.7576	-0.7988	-0.8328	-0.9864	-0.8531	-0.6474	-0.7197	-0.8642		-0.7185	-0.6713	-0.6713	-0.6523	-0.602	-0.614	-0.6563	-0.6385	-0.5751	-0.7273	-0.7513	-0.9329	-0.7568	-0.3866	-0.646	-0.7102	-0.7934	-0.7342	-0.6576	-0.6509	-0.535	-0.6645	-0.7928	-0.6049	-0.5996	-0.7534	-0.4779
5.75	-0.7073	-0.6231	-0.7348	-0.6299	-0.6258	-0.6341	-0.7194	-0.8258	-0.6893	-0.581	-0.5654	-0.7354		-0.406	-0.4711	-0.5264	-0.6612	-0.5209	-0.1795	-0.3866	-0.459	-0.5537	-0.4152	-0.4972	-0.4808	-0.3829	-0.4801	-0.5686	-0.4327	-0.4206	-0.5529	-0.359
6	-0.5847	-0.4961	-0.5608	-0.4677	-0.5431	-0.5251	-0.5584	-0.6665	-0.6289	-0.4322	-0.3697	-0.55		-0.3968	-0.2378	-0.2378	-0.2936	-0.2584	-0.2636	-0.3213	-0.2586	-0.1889	-0.3204	-0.154	-0.4793	-0.3275	-0.0611	-0.1795	-0.2631	-0.3687	-0.2852	-0.2869	-0.2926	-0.2691	-0.3069	-0.3856	-0.2348	-0.1887	-0.3151	-0.0885
6.5	-0.3073	-0.2502	-0.2585	-0.2164	-0.242	-0.2155	-0.2558	-0.3432	-0.3155	-0.2348	-0.1754	-0.2498		-0.1896	-0.1889	-0.1889	-0.0669	-0.0697	-0.0902	-0.1028	-0.091	-0.0698	-0.1222	-0.0598	-0.3001	-0.1041	-0.0254	-0.0611	-0.0807	-0.1257	-0.142	-0.0736	-0.0936	-0.1447	-0.0939	-0.1557	-0.0876	-0.0668	-0.1048	-0.0705
7	-0.1693	-0.1435	-0.1257	-0.1123	-0.1316	-0.1204	-0.1437	-0.209	-0.1718	-0.1368	-0.0892	-0.1211		-0.0657	-0.1564	-0.1564	-0.0532	-0.0356	-0.0283	-0.0276	-0.0346	-0.0254	-0.0227	-0.0363	-0.1223	-0.0473	-0.0522	-0.108	-0.0876	-0.0331	-0.0646	-0.0335
7.4	-0.0476	-0.0492	-0.0361	-0.0306	-0.0514	-0.0351	-0.0529	-0.0701	-0.0481	-0.0737	-0.0623	-0.0615		-0.0369	-0.1427	-0.1427	-0.0442	-0.0286	-0.0549	-0.0278	-0.0232	-0.0265	-0.0452	-0.0561	-0.0349	-0.015	-0.0087952	-0.0087952	-0.00792	-0.0173	-0.1101	-0.0356	-0.0335	-0.0394	-0.035	-0.0782	-0.0496	-0.0202	-0.0283	-0.031
